# Supplementary material for: VGLL3 is a mechanosensitive protein that promotes cardiac fibrosis through liquid–liquid phase separation
Source: Nat Commun. 2023 Feb 8;14:550. doi: 10.1038/s41467-023-36189-6 (PMC9908974; doi:10.1038/s41467-023-36189-6)
Supplement: Supplementary file 3 — Supplementary Data 1 [file 41467_2023_36189_MOESM3_ESM.xlsx]

## Sheet: Data_1
Supplementary Data 1. The list of proteins interacted with FLAG-VGLL3 by mass spectrometry analysis in Fig.4a
Gene Symbol	Description	Accession	Coverage [%]	# Peptides	# PSMs	# AAs	MW [kDa]	Score Sequest HT: Sequest HT	Abundances: Control_1	Abundances: Control_2	Abundances: Control_3	Abundances: VGLL3_1	Abundances: VGLL3_2	Abundances: VGLL3_3	P-value	P-value rank	q-value	VGLL3/control (log2)	q-value (-log10)
Galk1	galactokinase [OS=Mus musculus]	Q9R0N0	26	7	11	392	42.3	16	73764	89373.6	107188	1.58715e+06	1.50905e+06	1.5604e+06	5.01067e-07	1	0.000783669	4.10651	3.10587
Slc25a4	ADP/ATP translocase 1 [OS=Mus musculus]	P48962	51	17	157	298	32.9	236.79	5.70735e+06	6.72034e+06	6.84083e+06	4.85516e+07	4.91906e+07	5.09646e+07	7.30196e-07	2	0.000571013	2.94815	3.24335
Rbfox2	RNA binding protein fox-1 homolog 2 [OS=Mus musculus]	Q8BP71-1	16	5	11	449	47.3	20.02	158225	175569	215079	1.51742e+06	1.5285e+06	1.58544e+06	9.22434e-07	3	0.000480896	3.07689	3.31795
Mbnl1	Muscleblind-like protein 1 [OS=Mus musculus]	Q9JKP5	19	7	34	341	37	47.09	84897.4	35426.2	106293	1.20766e+06	1.24829e+06	1.21308e+06	1.253e-06	4	0.000489923	4.01707	3.30987
Hcfc1	Host cell factor 1 [OS=Mus musculus]	Q61191	6	9	23	2045	210.3	36.82	279389	226344	260228	3.59144e+06	3.80257e+06	3.58232e+06	1.30769e-06	5	0.000409044	3.84098	3.38823
Rps2; Rps2-ps13	40S ribosomal protein S2 [OS=Mus musculus]	P25444	45	12	99	293	31.2	192.51	2.61004e+06	2.52087e+06	1.49454e+06	1.9199e+07	2.01112e+07	2.06937e+07	5.98698e-06	6	0.00156061	3.17897	2.80671
Dnajc1	DnaJ homolog subfamily C member 1 [OS=Mus musculus]	Q61712	1	1	1	552	63.8	0	31137.5	14570.3	32793	248756	268019	259818	8.57633e-06	7	0.0019162	3.30638	2.71756
Xrn1	5'-3' exoribonuclease 1 [OS=Mus musculus]	P97789-1	4	5	13	1719	194.2	12.03	225016	104817	190966	1.30659e+06	1.35311e+06	1.38634e+06	1.02695e-05	8	0.00200769	2.95771	2.6973
Dcaf7	DDB1- and CUL4-associated factor 7 [OS=Mus musculus]	P61963	6	2	6	342	38.9	4.25	59540	97417.9	67403.1	550948	581789	532527	1.28839e-05	9	0.00223893	2.89186	2.64996
Gnb2l1; Rack1	Receptor of activated protein C kinase 1 [OS=Mus musculus]	P68040	54	13	110	317	35.1	257.72	3.15495e+06	1.92144e+06	1.15672e+06	1.95954e+07	1.90892e+07	1.85232e+07	1.34695e-05	10	0.00210663	3.19819	2.67641
Mapre1	Microtubule-associated protein RP/EB family member 1 [OS=Mus musculus]	Q61166	27	5	13	268	30	9.12	126920	306282	130779	3.98267e+06	3.53744e+06	3.91241e+06	1.7583e-05	11	0.00249999	4.34136	2.60206
Tiprl	TIP41-like protein [OS=Mus musculus]	Q8BH58	4	1	2	271	31.2	0	59728.7	54275.5	59693.5	326041	291032	302604	1.85383e-05	12	0.00241616	2.40455	2.61687
Rpsa; LOC100045332; LOC100505031; LOC102642689	40S ribosomal protein SA [OS=Mus musculus]	P14206	50	11	73	295	32.8	182.1	1.69991e+06	3.05068e+06	1.73882e+06	1.60595e+07	1.48712e+07	1.52277e+07	1.99806e-05	13	0.00240382	2.83043	2.6191
Fam129a	Protein Niban [OS=Mus musculus]	Q3UW53	12	9	16	926	102.6	9.72	133071	109844	169064	1.72365e+06	1.57405e+06	1.4986e+06	2.82748e-05	14	0.0031587	3.54128	2.50049
Rps7	40S ribosomal protein S7 [OS=Mus musculus]	P62082	53	9	92	194	22.1	181.42	6.36748e+06	6.56388e+06	6.23166e+06	1.4535e+07	1.49954e+07	1.60051e+07	3.8647e-05	15	0.00402959	1.24867	2.39474
Rpap3	RNA polymerase II-associated protein 3 [OS=Mus musculus]	Q9D706	7	2	3	660	74.1	7.26	38477.9	20642.1	45148.2	197493	216318	204871	4.74855e-05	16	0.00464171	2.5689	2.33332
Srsf5	Serine/arginine-rich splicing factor 5 [OS=Mus musculus]	O35326	17	3	9	269	30.9	10.34	31793	32145.8	28040.2	406296	343750	389609	4.88567e-05	17	0.00449482	3.63115	2.34729
Atxn2l	ataxin-2-like protein [OS=Mus musculus]	Q7TQH0	14	13	42	1049	110.6	74.8	430916	368518	471858	6.43436e+06	7.21382e+06	6.10157e+06	4.90662e-05	18	0.00426331	3.95747	2.37025
Psma6	Proteasome subunit alpha type-6 [OS=Mus musculus]	Q9QUM9	19	4	8	246	27.4	15.32	348304	201727	194631	1.28006e+06	1.29437e+06	1.37842e+06	5.35133e-05	19	0.00440499	2.40823	2.35606
Tead1	Transcriptional enhancer factor TEF-1 [OS=Mus musculus]	P30051	14	8	37	426	47.9	71.77	632452	1.21309e+06	728588	8.42298e+06	8.96717e+06	9.87088e+06	5.68379e-05	20	0.00444472	3.40468	2.35216
LOC100045999; Ran; LOC102641332	GTP-binding nuclear protein RAN [OS=Mus musculus]	P62827	47	11	75	216	24.4	136.53	3.74298e+06	2.23809e+06	3.64401e+06	1.69288e+07	1.5085e+07	1.64596e+07	6.14107e-05	21	0.00457364	2.33232	2.33974
Erh	Enhancer of rudimentary homolog [OS=Mus musculus]	P84089	44	4	16	104	12.3	34.95	171638	139980	150860	1.16764e+06	1.1563e+06	995727	7.15024e-05	22	0.00508317	2.84358	2.29387
Srsf6	Serine/arginine-rich splicing factor 6 [OS=Mus musculus]	Q3TWW8	9	4	12	339	39	11.92	608862	383877	513520	2.47927e+06	2.77379e+06	2.85073e+06	7.29733e-05	23	0.00496218	2.42763	2.30433
Fam164a; Zc2hc1a	Zinc finger C2HC domain-containing protein 1A [OS=Mus musculus]	Q8BJH1-1	3	1	5	324	35.1	0	39482.5	2594.5	37657	572827	592549	492930	8.7613e-05	24	0.00570945	4.37837	2.24341
Sh3pxd2b	SH3 and PX domain-containing protein 2B [OS=Mus musculus]	A2AAY5	2	2	2	908	101.5	2.78	112506	68536.9	55276.7	363996	395524	383493	0.000102874	25	0.0064358	2.27403	2.1914
Mlf2	Myeloid leukemia factor 2 [OS=Mus musculus]	Q99KX1	17	3	15	247	28	24.7	151907	96982	87442	2.4879e+06	2.17973e+06	2.01622e+06	0.000110889	26	0.00667043	4.31273	2.17585
Cnot8	CCR4-NOT transcription complex subunit 8 [OS=Mus musculus]	Q9D8X5	8	2	2	292	33.6	0	67222.7	61181.9	41546.7	394938	406569	469739	0.000115537	27	0.00669258	2.90305	2.17441
Rps27; Gm9846; Rps27rt	40S ribosomal protein S27 [OS=Mus musculus]	Q6ZWU9	40	4	24	84	9.5	35.82	1.29669e+06	1.31391e+06	925919	7.18112e+06	6.29511e+06	6.08784e+06	0.000117899	28	0.00658549	2.4678	2.18141
Sfpq	splicing factor, proline- and glutamine-rich [OS=Mus musculus]	Q8VIJ6	21	14	46	699	75.4	77.72	1.31291e+06	1.12778e+06	1.10243e+06	1.08012e+07	1.31025e+07	1.30576e+07	0.000127775	29	0.00689105	3.38293	2.16171
A230046K03Rik; Washc4	WASH complex subunit 4 [OS=Mus musculus]	Q3UMB9	2	2	2	1173	136.3	0	44528.7	51028.2	13935	240908	241785	219384	0.000129957	30	0.0067751	2.68081	2.16908
Lasp1	LIM and SH3 domain protein 1 [OS=Mus musculus]	Q61792	55	17	162	263	30	322.06	1.08707e+06	1.2881e+06	1.51358e+06	3.81785e+07	4.52331e+07	4.81698e+07	0.000137242	31	0.00692409	5.08051	2.15964
Smarca4	Transcription activator BRG1 [OS=Mus musculus]	Q3TKT4-1	20	26	57	1613	181.3	95.18	595697	579764	872713	7.97247e+06	9.7727e+06	9.68878e+06	0.000141258	32	0.00690396	3.74355	2.1609
Prpf19	Pre-mRNA-processing factor 19 [OS=Mus musculus]	Q99KP6-1	45	14	71	504	55.2	193.76	664013	710678	598529	1.50988e+07	1.41233e+07	1.77024e+07	0.000150152	33	0.00711631	4.57172	2.14774
Fam120a	Constitutive coactivator of PPAR-gamma-like protein 1 [OS=Mus musculus]	Q6A0A9	22	18	49	1112	121.6	72.66	423825	652999	461698	6.413e+06	6.22253e+06	5.16737e+06	0.000161356	34	0.00742237	3.53249	2.12946
Nudcd2	NudC domain-containing protein 2 [OS=Mus musculus]	Q9CQ48	29	4	21	157	17.6	34.93	190999	254320	231953	2.02243e+06	1.88514e+06	1.62442e+06	0.000164796	35	0.00736401	3.02999	2.13289
Anp32e	Acidic leucine-rich nuclear phosphoprotein 32 family member E [OS=Mus musculus]	P97822	24	5	14	260	29.6	37.37	97436.5	104666	175164	2.27278e+06	2.65078e+06	2.90275e+06	0.00017725	36	0.00770051	4.37468	2.11348
Parp9	Poly [ADP-ribose] polymerase 9 [OS=Mus musculus]	Q8CAS9	36	24	96	866	96.6	213.73	725219	741788	686723	1.39857e+07	1.44299e+07	1.74619e+07	0.00018245	37	0.00771223	4.41287	2.11282
U2af2	Splicing factor U2AF 65 kDa subunit [OS=Mus musculus]	P26369	16	7	25	475	53.5	25.3	164458	268511	208012	2.33447e+06	2.66634e+06	2.96592e+06	0.000189687	38	0.00780714	3.63563	2.10751
Ptbp3; Rod1	polypyrimidine tract-binding protein 3 [OS=Mus musculus]	Q8BHD7	19	6	14	523	56.7	16.71	4826.14	10649.5	63171.4	818408	994065	801690	0.000193067	39	0.00774249	5.05481	2.11112
Arid1a	AT-rich interactive domain-containing protein 1A [OS=Mus musculus]	A2BH40	5	11	33	2283	241.9	33.78	720165	755711	331827	2.45629e+06	2.35486e+06	2.45293e+06	0.000201289	40	0.00787042	2.00662	2.104
Uso1	General vesicular transport factor p115 [OS=Mus musculus]	Q9Z1Z0-1	2	2	3	959	106.9	3.73	44470.5	19973.4	18530.7	741105	573700	681090	0.0002125	41	0.00810609	4.58822	2.09119
Gdi2	Rab GDP dissociation inhibitor beta [OS=Mus musculus]	Q61598	4	2	7	445	50.5	7.39	110549	85610	101965	1.02761e+06	811154	892984	0.000216693	42	0.00806923	3.19584	2.09317
S100a10	Protein S100-A10 [OS=Mus musculus]	P08207	46	3	17	97	11.2	41.26	106122	91321.2	105045	1.80295e+06	1.65804e+06	2.13356e+06	0.000233503	43	0.00849298	4.20907	2.07094
Arg1	Arginase-1 [OS=Mus musculus]	Q61176	7	2	3	323	34.8	2.12	1.16033e+06	1.21091e+06	1.0959e+06	335488	445070	504782	0.000260779	44	0.0092695	-1.4316	2.03294
Vps26b	Vacuolar protein sorting-associated protein 26B [OS=Mus musculus]	Q8C0E2-1	14	4	5	336	39.1	5.41	505682	415944	398745	1.2257e+06	1.25007e+06	1.42497e+06	0.000266006	45	0.0092452	1.56281	2.03408
Lpp	Lipoma-preferred partner homolog [OS=Mus musculus]	Q8BFW7-1	60	23	135	613	65.8	380.92	795907	554585	858107	2.71182e+07	3.48024e+07	3.52197e+07	0.000275749	46	0.00937546	5.45887	2.02801
Rnf213	E3 ubiquitin-protein ligase RNF213 [OS=Mus musculus]	E9Q555	24	98	299	5152	584.4	522.37	3.44427e+06	4.01162e+06	3.67447e+06	3.51175e+07	4.2693e+07	4.55798e+07	0.000278406	47	0.00926441	3.47066	2.03318
Hnrnpll; Hnrpll	Heterogeneous nuclear ribonucleoprotein L-like [OS=Mus musculus]	Q921F4-1	40	14	42	591	64.1	69.84	408652	427192	796371	7.69929e+06	1.0091e+07	9.1507e+06	0.000282626	48	0.0092089	4.0449	2.03579
Rps20	40S ribosomal protein S20 [OS=Mus musculus]	P60867	29	4	41	119	13.4	118.71	1.62507e+06	2.51299e+06	1.92435e+06	1.51188e+07	1.37674e+07	1.17719e+07	0.000331188	49	0.010571	2.74558	1.97589
U2surp	U2 snRNP-associated SURP motif-containing protein [OS=Mus musculus]	Q6NV83-1	18	13	22	1029	118.2	30.82	383640	180216	277164	3.98546e+06	3.7103e+06	3.03237e+06	0.000338349	50	0.0105836	3.67311	1.97537
Parp9	Isoform 2 of Poly [ADP-ribose] polymerase 9 [OS=Mus musculus]	Q8CAS9-2	40	24	95	830	92.6	218.78	44419.2	28181.5	48639.4	320076	251993	312449	0.000343838	51	0.0105444	2.86702	1.97698
Rqcd1; Cnot9	CCR4-NOT transcription complex subunit 9 [OS=Mus musculus]	Q9JKY0	50	11	37	299	33.6	55.17	227428	339524	270775	2.98205e+06	2.44183e+06	2.3231e+06	0.00036018	52	0.0108331	3.20908	1.96525
Actl6a	Actin-like protein 6A [OS=Mus musculus]	Q9Z2N8	14	5	17	429	47.4	34.42	210995	88451.2	125776	1.86102e+06	2.47515e+06	2.28159e+06	0.000366209	53	0.0108066	3.96006	1.96631
Tle3	Transducin-like enhancer protein 3 [OS=Mus musculus]	Q08122	7	3	9	772	83.4	7.51	34822	75414.1	40069	628234	517679	488652	0.000368869	54	0.0106836	3.44294	1.97128
Rps21	40S ribosomal protein S21 [OS=Mus musculus]	Q9CQR2	42	4	16	83	9.1	26.18	125250	217077	163868	3.22647e+06	2.55215e+06	2.49885e+06	0.000389304	55	0.0110704	4.03143	1.95584
Rps11	40S ribosomal protein S11 [OS=Mus musculus]	P62281	58	11	110	158	18.4	185.22	1.23566e+07	1.06503e+07	8.77562e+06	4.11362e+07	3.3939e+07	3.55792e+07	0.000401483	56	0.0112128	1.79975	1.95028
Hnrnpdl; Hnrnpdl1; Hnrpdl	Heterogeneous nuclear ribonucleoprotein D-like [OS=Mus musculus]	Q9Z130	18	6	25	301	33.5	38.82	115181	144083	93298.7	1.53716e+06	2.0341e+06	1.99449e+06	0.000409205	57	0.011228	3.98063	1.9497
Snrpd3	small nuclear ribonucleoprotein sm d3 [OS=Mus musculus]	P62320	7	1	6	126	13.9	7.39	104112	79364.1	62366.9	284365	343670	300468	0.000447431	58	0.0120652	1.91717	1.91846
Rps14	40S ribosomal protein S14 [OS=Mus musculus]	P62264	40	7	96	151	16.3	182.46	5.02142e+06	4.96401e+06	3.90218e+06	1.12741e+07	1.19977e+07	1.33959e+07	0.000460366	59	0.0122036	1.40071	1.91351
Hnrnpa3	Isoform 2 of Heterogeneous nuclear ribonucleoprotein A3 [OS=Mus musculus]	Q8BG05-2	48	20	144	357	37.1	363.69	1.62824e+07	1.6334e+07	2.03006e+07	4.64457e+07	5.50886e+07	4.73011e+07	0.000470877	60	0.0122742	1.49191	1.91101
Tra2b	transformer-2 protein homolog beta [OS=Mus musculus]	P62996-1	20	6	26	288	33.6	28.15	552504	683358	557977	2.72183e+06	2.35917e+06	3.05051e+06	0.000492445	61	0.012626	2.18047	1.89874
Stau1	double-stranded RNA-binding protein Staufen homolog 1 [OS=Mus musculus]	Q9Z108	25	10	30	487	53.9	51.97	471741	295943	363715	3.35779e+06	4.33189e+06	4.51869e+06	0.000529046	62	0.0133456	3.43169	1.87466
Elavl1	ELAV-like protein 1 [OS=Mus musculus]	P70372	29	9	23	326	36.1	31.69	2.14289e+06	700357	456321	8.4001e+06	7.79112e+06	7.04941e+06	0.000531939	63	0.0132056	2.8163	1.87924
Eif2ak2	interferon-induced, double-stranded RNA-activated protein kinase [OS=Mus musculus]	Q03963	9	4	12	515	58.2	24.52	138291	123007	106585	2.10811e+06	2.26556e+06	2.85875e+06	0.000561086	64	0.0137115	4.29716	1.86291
Tardbp	TAR DNA-binding protein 43 [OS=Mus musculus]	Q921F2	48	14	72	414	44.5	211.58	485792	492951	350173	1.5831e+07	2.21055e+07	2.09132e+07	0.000570024	65	0.0137156	5.46871	1.86278
Rpn1	Dolichyl-diphosphooligosaccharide--protein glycosyltransferase subunit 1 [OS=Mus musculus]	Q91YQ5	13	7	11	608	68.5	19.46	181682	211316	262445	1.73127e+06	1.30978e+06	1.69291e+06	0.000572655	66	0.0135702	2.85251	1.86741
Igk-V28	Ig kappa chain V-II region 7S34.1 [OS=Mus musculus]	P01630	67	5	2865	113	12.5	7059.87	1.4038e+10	1.56117e+10	1.44774e+10	9.77631e+09	9.99075e+09	9.33473e+09	0.000589448	67	0.0137597	-0.600558	1.86139
Srsf7	serine/arginine-rich splicing factor 7 [OS=Mus musculus]	Q8BL97-1	15	4	12	267	30.8	19.28	339846	346274	270465	1.12924e+06	1.3944e+06	1.45148e+06	0.000597023	68	0.0137315	2.05503	1.86228
Cops5	COP9 signalosome complex subunit 5 [OS=Mus musculus]	O35864	15	4	5	334	37.5	4.41	108775	153240	146636	693600	925971	850992	0.000598563	69	0.0135674	2.5959	1.8675
Srsf3	Serine/arginine-rich splicing factor 3 [OS=Mus musculus]	P84104-1	14	2	12	164	19.3	8.4	321547	406897	336245	1.38778e+06	1.52563e+06	1.80107e+06	0.000610933	70	0.01365	2.14667	1.86487
Smarcc2	SWI/SNF complex subunit SMARCC2 [OS=Mus musculus]	Q6PDG5-1	27	26	94	1213	132.5	174.69	1.01484e+06	1.51335e+06	1.77688e+06	1.26201e+07	1.51785e+07	1.74504e+07	0.000642661	71	0.0141567	3.39378	1.84904
Yars	Tyrosine--tRNA ligase, cytoplasmic [OS=Mus musculus]	Q91WQ3	24	11	26	528	59.1	34.82	433800	300322	237296	2.64296e+06	3.33484e+06	3.63423e+06	0.000651155	72	0.0141445	3.30668	1.84941
Ddx3y	atp-dependent rna helicase ddx3y [OS=Mus musculus]	Q62095	44	27	180	658	73.4	427.85	85403.9	69418.7	63107.1	1.03481e+06	1.15681e+06	1.43739e+06	0.000678222	73	0.0145307	4.05764	1.83771
Hnrnpa2b1	heterogeneous nuclear ribonucleoproteins A2/B1 [OS=Mus musculus]	O88569	43	14	75	353	37.4	153.56	1.06448e+06	795186	894920	1.15849e+07	1.59027e+07	1.25286e+07	0.000696513	74	0.0147209	3.86068	1.83207
Hnrnpa1	Heterogeneous nuclear ribonucleoprotein A1 [OS=Mus musculus]	P49312-1	57	18	84	320	34.2	138.88	946781	829911	877493	1.79612e+07	2.08515e+07	1.4592e+07	0.000728216	75	0.0151857	4.33063	1.81856
Gemin5	gem-associated protein 5 [OS=Mus musculus]	Q8BX17	2	3	4	1502	166.5	0	104588	126305	250307	805441	783165	663735	0.000731689	76	0.0150574	2.22672	1.82225
Hspa5	78 kDa glucose-regulated protein [OS=Mus musculus]	P20029	43	24	105	655	72.4	241.48	1.66325e+06	1.84094e+06	1.96633e+06	1.44261e+07	1.64484e+07	1.9983e+07	0.00074282	77	0.0150879	3.21671	1.82137
Tbce	Tubulin-specific chaperone E [OS=Mus musculus]	Q8CIV8	3	2	7	524	59	8.11	60210.4	16996	56186.8	230048	255674	204067	0.00079583	78	0.0159574	2.37047	1.79704
Gpsm1	G-protein-signaling modulator 1 [OS=Mus musculus]	Q6IR34-1	4	3	4	673	74.3	2.08	76995	22881.4	87568.7	366516	444520	348389	0.000812951	79	0.0160944	2.62887	1.79333
Ptk2b	Protein-tyrosine kinase 2-beta [OS=Mus musculus]	Q9QVP9	2	2	2	1009	115.7	0	16955.2	47320.9	33669.7	173806	141464	146286	0.00081916	80	0.0160146	2.23645	1.79548
Sri	Sorcin [OS=Mus musculus]	Q6P069-1	50	9	61	198	21.6	121.62	300237	368301	723220	1.47665e+07	2.15994e+07	1.90261e+07	0.000838489	81	0.0161901	5.3147	1.79075
Prss23	Serine protease 23 [OS=Mus musculus]	Q9D6X6	8	2	5	382	43	4.29	57085	52046.8	89589.7	442631	618748	552227	0.000860824	82	0.0164186	3.02147	1.78466
Cbx3	chromobox protein homolog 3 [OS=Mus musculus]	P23198	37	6	24	183	20.8	52.2	129000	196843	233589	3.3191e+06	4.7903e+06	4.49963e+06	0.000877819	83	0.0165411	4.49435	1.78144
Mbnl2	muscleblind-like protein 2 [OS=Mus musculus]	Q8C181	26	9	55	373	40.1	76.33	239292	371443	233602	1.11666e+07	1.54194e+07	1.62357e+07	0.0008806	84	0.0163959	5.66438	1.78526
Ddx5	probable ATP-dependent RNA helicase DDX5 [OS=Mus musculus]	Q61656	41	25	141	614	69.2	256.19	1.45543e+06	1.48352e+06	1.38958e+06	3.63504e+07	3.08463e+07	2.49133e+07	0.000896154	85	0.0164892	4.41141	1.7828
Dpf2	Zinc finger protein ubi-d4 [OS=Mus musculus]	Q61103	31	10	24	391	44.2	33.42	280440	306890	302922	4.17539e+06	5.15668e+06	3.60011e+06	0.000907178	86	0.016498	3.86061	1.78257
Ascc1	Activating signal cointegrator 1 complex subunit 1 [OS=Mus musculus]	Q9D8Z1	4	1	3	356	41.3	2.4	9587.98	14242.2	54862.1	316674	284266	230951	0.000957673	87	0.0172161	3.4021	1.76407
Acta2	Actin, aortic smooth muscle [OS=Mus musculus]	P62737	77	23	282	377	42	514.27	3.44823e+06	4.68271e+06	3.28133e+06	1.93547e+07	1.533e+07	1.49427e+07	0.000996695	88	0.017714	2.12055	1.75168
Rps13; Rps13-ps1; LOC102642137	40S ribosomal protein S13 [OS=Mus musculus]	P62301	39	7	49	151	17.2	113.27	5.16345e+06	3.04961e+06	2.92792e+06	1.25582e+07	1.40864e+07	1.59619e+07	0.00101502	89	0.0178369	1.9352	1.74868
Celf1	CUGBP Elav-like family member 1 [OS=Mus musculus]	P28659-1	7	4	7	486	52.1	10.79	111950	112856	96126.3	1.954e+06	1.34375e+06	1.57774e+06	0.00103325	90	0.0179556	3.9252	1.7458
Serbp1	Plasminogen activator inhibitor 1 RNA-binding protein [OS=Mus musculus]	Q9CY58	9	3	11	407	44.7	13.87	124869	115082	139395	410004	418753	526673	0.0010399	91	0.0178725	1.83717	1.74781
Snrpe	small nuclear ribonucleoprotein E [OS=Mus musculus]	P62305	12	1	4	92	10.8	3.79	59360.7	19529.2	6292.13	239946	271663	324531	0.0010407	92	0.0176919	3.29512	1.75223
Hnrnpd	heterogeneous nuclear ribonucleoprotein D0 [OS=Mus musculus]	Q60668-1	41	15	76	355	38.3	143.93	633090	547749	2.15084e+06	2.06249e+07	2.91816e+07	2.96743e+07	0.001047	93	0.0176077	4.57629	1.7543
Flna	Filamin-A [OS=Mus musculus]	Q8BTM8	46	90	510	2647	281	1174.23	3.42622e+06	4.71018e+06	7.03909e+06	9.15269e+07	1.24748e+08	1.35087e+08	0.00105028	94	0.0174749	4.53314	1.75758
Tbl1x	F-box-like/WD repeat-containing protein TBL1X [OS=Mus musculus]	Q9QXE7	7	3	3	527	56.8	4.27	94529.5	189351	137551	670600	594070	511909	0.00106962	95	0.0176094	2.07573	1.75426
Tial1	Nucleolysin TIAR [OS=Mus musculus]	P70318	26	7	22	392	43.4	43.57	235364	198796	216873	1.98156e+06	2.81979e+06	2.79684e+06	0.001102	96	0.0179534	3.54485	1.74585
Dtx3l	E3 ubiquitin-protein ligase DTX3L [OS=Mus musculus]	Q3UIR3-1	32	20	62	748	83	105.79	539902	550417	556701	9.07474e+06	6.14362e+06	7.77527e+06	0.00110355	97	0.0177934	3.80331	1.74974
Cltb	Isoform 2 of Clathrin light chain B [OS=Mus musculus]	Q6IRU5-2	23	5	9	211	23.2	6.2	168300	143861	121958	2.18391e+06	2.46745e+06	1.66419e+06	0.0011391	98	0.0181792	3.86274	1.74043
Pcbp1	Poly(RC)-binding protein 1 [OS=Mus musculus]	P60335	80	15	152	356	37.5	464.25	651621	777429	585132	4.12143e+07	6.14231e+07	5.94129e+07	0.00115103	99	0.0181839	6.33011	1.74031
Sec61a1	Protein transport protein Sec61 subunit alpha isoform 1 [OS=Mus musculus]	P61620	12	5	15	476	52.2	12.36	213299	237220	178962	2.20098e+06	1.70882e+06	1.55669e+06	0.00117135	100	0.0183199	3.11838	1.73708
Rbms1	RNA-binding motif, single-stranded-interacting protein 1 [OS=Mus musculus]	Q91W59-1	5	2	11	403	44	21.09	9202.89	50407.7	49269.9	499989	741379	673411	0.00118774	101	0.0183923	4.13636	1.73536
Srsf1; LOC102641923	Serine/arginine-rich splicing factor 1 [OS=Mus musculus]	Q6PDM2	21	4	11	248	27.7	13.08	315685	430518	299078	1.30051e+06	1.14119e+06	1.53099e+06	0.00126235	102	0.019356	1.92622	1.71318
Sumo1	Small ubiquitin-related modifier 1 [OS=Mus musculus]	P63166	36	3	6	101	11.6	2.49	115756	109574	88259.1	1.01483e+06	741457	745367	0.00130701	103	0.0198463	2.99593	1.70232
Ywhab	14-3-3 protein beta/alpha [OS=Mus musculus]	Q9CQV8-1	41	9	81	246	28.1	136.55	93941.1	107060	206035	1.60248e+06	2.37237e+06	1.88005e+06	0.0013435	104	0.0202042	3.84642	1.69456
Trim28	Transcription intermediary factor 1-beta [OS=Mus musculus]	Q62318	47	25	157	834	88.8	419.06	1.19163e+06	952000	774199	2.73339e+07	4.19892e+07	3.79371e+07	0.00135111	105	0.0201252	5.20008	1.69626
Plekha2	Pleckstrin homology domain-containing family A member 2 [OS=Mus musculus]	Q9ERS5	9	3	6	425	47.4	1.79	20546.4	41521.1	44819	500450	351916	517357	0.00137087	106	0.0202268	3.67973	1.69407
Khsrp	Far upstream element-binding protein 2 [OS=Mus musculus]	Q3U0V1	26	13	43	748	76.7	79.8	383931	411961	363591	6.41327e+06	9.60639e+06	7.43186e+06	0.0013955	107	0.0203978	4.33813	1.69042
Fxr1	Fragile X mental retardation syndrome-related protein 1 [OS=Mus musculus]	Q61584	24	12	35	677	76.2	61.15	272909	238691	247961	7.7523e+06	5.021e+06	6.5235e+06	0.00144122	108	0.020871	4.66705	1.68046
2310021P13Rik; Zswim8	Zinc finger SWIM domain-containing protein 8 [OS=Mus musculus]	Q3UHH1	7	10	18	1832	196.9	22.35	286652	402444	303913	1.49234e+06	1.7062e+06	2.10922e+06	0.00145804	109	0.0209208	2.41822	1.67942
Mif	Macrophage Migration inhibitory factor [OS=Mus musculus]	P34884	24	3	14	115	12.5	27.45	211069	253692	382574	2.25028e+06	2.73954e+06	3.35195e+06	0.00150214	110	0.0213577	3.29935	1.67045
Etv6	Transcription factor ETV6 [OS=Mus musculus]	P97360	7	3	6	485	56.4	6.91	3417.78	26256.6	62870.6	365240	543853	505977	0.00150811	111	0.0212494	3.93457	1.67265
Hnrnpc	Heterogeneous nuclear ribonucleoproteins C1/C2 [OS=Mus musculus]	Q9Z204	40	9	46	313	34.4	107.34	1.31726e+06	3.72323e+06	1.27963e+06	1.01195e+07	1.25411e+07	1.00021e+07	0.00161563	112	0.0225611	2.36962	1.64664
Eif1ax	Eukaryotic translation initiation factor 1A, X-chromosomal [OS=Mus musculus]	Q8BMJ3	35	5	34	144	16.5	51.69	1.45183e+06	1.71908e+06	1.70206e+06	7.23045e+06	5.15851e+06	6.23508e+06	0.00162202	113	0.0224499	1.93429	1.64879
Maged1	Melanoma-associated antigen D1 [OS=Mus musculus]	Q9QYH6	12	8	17	775	85.6	9.27	177053	128598	137427	1.76721e+06	2.68623e+06	2.1026e+06	0.00162665	114	0.0223165	3.88719	1.65137
Dpysl2	Dihydropyrimidinase-related protein 2 [OS=Mus musculus]	O08553	21	10	29	572	62.2	54.12	1.01053e+06	687141	336393	6.84854e+06	4.59615e+06	5.96641e+06	0.00169232	115	0.0230156	3.09757	1.63798
S100a6	protein S100-A6 [OS=Mus musculus]	P14069	75	5	31	89	10	52.09	493142	823842	1.09025e+06	7.14978e+06	8.78923e+06	1.08603e+07	0.00171019	116	0.0230581	3.47675	1.63718
Eif3g	Eukaryotic translation initiation factor 3 subunit G [OS=Mus musculus]	Q9Z1D1	28	7	20	320	35.6	38.99	228164	110509	376365	2.21599e+06	3.35293e+06	2.71889e+06	0.00171449	117	0.0229184	3.5349	1.63981
Nisch	Nischarin [OS=Mus musculus]	Q80TM9-1	4	5	12	1593	174.9	14.01	114635	213323	134667	753795	1.08593e+06	882883	0.00174276	118	0.023099	2.55707	1.63641
Rbm25	RNA-binding protein 25 [OS=Mus musculus]	B2RY56	7	4	8	838	99.5	17.42	88827.5	90370.4	126398	546545	811727	746163	0.00175041	119	0.0230054	2.78373	1.63817
Rps4x	40S ribosomal protein S4, X isoform [OS=Mus musculus]	P62702	59	18	181	263	29.6	419.09	1.69756e+07	1.83966e+07	1.48222e+07	5.09576e+07	4.10117e+07	3.9564e+07	0.00190032	120	0.0247675	1.38983	1.60612
Rps15	40S ribosomal protein S15 [OS=Mus musculus]	P62843	56	5	35	145	17	63.06	874740	744617	717748	3.70787e+06	2.73095e+06	2.80243e+06	0.00193719	121	0.0250394	1.98337	1.60138
Hnrnph1	Heterogeneous nuclear ribonucleoprotein H [OS=Mus musculus]	O35737	39	12	126	449	49.2	315.24	345489	374322	442573	3.12675e+07	2.48488e+07	4.00428e+07	0.00198188	122	0.025407	6.37026	1.59505
Serpinh1	Serpin H1 [OS=Mus musculus]	P19324	63	17	143	417	46.5	400.74	4.45165e+06	4.73886e+06	8.67897e+06	2.22301e+07	2.80352e+07	3.11386e+07	0.00198252	123	0.0252086	2.1876	1.59845
Raly	RNA-binding protein Raly [OS=Mus musculus]	Q64012	20	6	21	312	33.2	35.86	230705	164799	222814	5.72825e+06	4.73428e+06	3.56853e+06	0.00201423	124	0.0254053	4.50413	1.59508
Anxa7	Annexin A7 [OS=Mus musculus]	Q07076	4	2	2	463	49.9	2.1	85504.1	90313	64827	213334	292916	277006	0.00209837	125	0.0262548	1.70258	1.58079
Rps3	40S ribosomal protein S3 [OS=Mus musculus]	P62908	71	17	160	243	26.7	262.94	9.74043e+06	1.02401e+07	6.73163e+06	5.07341e+07	3.47299e+07	4.79518e+07	0.00215326	126	0.0267277	2.32036	1.57304
Phgdh	D-3-phosphoglycerate dehydrogenase [OS=Mus musculus]	Q61753	43	23	149	533	56.5	345.15	712191	993829	873373	3.61377e+07	5.28504e+07	5.94282e+07	0.00217819	127	0.0268243	5.84647	1.57147
Nono	Non-POU domain-containing octamer-binding protein [OS=Mus musculus]	Q99K48	32	15	75	473	54.5	107.82	694475	480634	594026	2.15165e+07	1.64212e+07	1.3441e+07	0.00217883	128	0.0266226	4.86005	1.57475
Tsg101	tumor susceptibility gene 101 protein [OS=Mus musculus]	Q61187	10	4	6	391	44.1	7.93	152812	200302	145569	948506	1.42363e+06	1.40192e+06	0.00218484	129	0.026489	2.91992	1.57693
Rps12	40S ribosomal protein S12 [OS=Mus musculus]	P63323	60	7	64	132	14.5	135.23	3.58918e+06	3.47061e+06	2.83691e+06	2.00982e+07	1.48757e+07	1.41835e+07	0.00224492	130	0.0270081	2.31239	1.56851
Xpo5	exportin-5 [OS=Mus musculus]	Q924C1	8	8	25	1204	136.9	44.53	195183	199010	199397	2.96648e+06	1.87894e+06	2.31022e+06	0.00229088	131	0.0273506	3.59154	1.56303
Hsph1	Heat shock protein 105 kDa [OS=Mus musculus]	Q61699	5	4	6	858	96.3	4.65	138309	159414	249916	1.34755e+06	1.10951e+06	894647	0.00229708	132	0.0272169	2.6136	1.56516
Txn1	thioredoxin [OS=Mus musculus]	P10639	44	4	20	105	11.7	42.62	446336	353399	379865	3.40072e+06	2.243e+06	3.33991e+06	0.00231786	133	0.0272566	2.929	1.56453
Ifit1	interferon-induced protein with tetratricopeptide repeats 1 [OS=Mus musculus]	Q64282	64	27	168	463	53.7	455.99	1.30421e+06	1.5304e+06	1.52867e+06	6.54735e+07	4.0163e+07	6.20306e+07	0.00235414	134	0.0274767	5.26404	1.56104
G3bp1	Ras GTPase-activating protein-binding protein 1 [OS=Mus musculus]	P97855	8	3	5	465	51.8	8.08	93266	63414.4	110609	558704	487425	371494	0.0024235	135	0.0280767	2.407	1.55165
Eif3h	Eukaryotic translation initiation factor 3 subunit H [OS=Mus musculus]	Q91WK2	28	6	16	352	39.8	37.65	125007	163317	105215	1.16659e+06	1.78879e+06	1.28905e+06	0.00255585	136	0.0293923	3.43099	1.53177
Prps1	ribose-phosphate pyrophosphokinase 1 [OS=Mus musculus]	Q9D7G0	4	1	3	318	34.8	0	12597.1	25431.2	46975.4	278929	183328	271623	0.00259251	137	0.0295962	3.10995	1.52876
Pcna	proliferating cell nuclear antigen [OS=Mus musculus]	P17918	6	2	2	261	28.8	1.62	148087	115586	98859.2	627027	963570	757896	0.00260198	138	0.0294891	2.69555	1.53034
Myh9	Myosin-9 [OS=Mus musculus]	Q8VDD5	38	62	192	1960	226.2	368.59	4.00327e+06	7.63743e+06	2.92533e+06	2.73104e+07	2.88104e+07	3.94415e+07	0.00269361	139	0.0303079	2.71383	1.51844
Ptbp1	Polypyrimidine tract-binding protein 1 [OS=Mus musculus]	P17225	50	15	85	527	56.4	240.73	367587	392538	280511	1.28589e+07	2.12279e+07	2.0801e+07	0.00273803	140	0.0305877	5.72095	1.51445
Adar	Double-stranded RNA-specific adenosine deaminase [OS=Mus musculus]	Q99MU3	6	6	11	1178	130.4	13.61	139515	196509	218259	1.42251e+06	1.63908e+06	2.22294e+06	0.00278568	141	0.0308993	3.25308	1.51005
Hdac1	histone deacetylase 1 [OS=Mus musculus]	O09106	31	13	61	482	55	119.41	537999	365573	622207	1.02782e+07	1.607e+07	1.73903e+07	0.00299397	142	0.0329758	4.84129	1.4818
Erlin2	Erlin-2 [OS=Mus musculus]	Q8BFZ9	6	2	10	340	37.8	15	90602.6	94632.1	64566.2	713387	1.02442e+06	1.18438e+06	0.00301306	143	0.032954	3.5482	1.48209
Hnrnpf	Heterogeneous nuclear ribonucleoprotein F [OS=Mus musculus]	Q9Z2X1-1	51	14	91	415	45.7	194.48	1.86954e+06	1.57556e+06	733470	3.79421e+07	6.38615e+07	4.7643e+07	0.00306445	144	0.0332834	5.16048	1.47777
Capza2	F-actin-capping protein subunit alpha-2 [OS=Mus musculus]	P47754	22	4	9	286	32.9	15.69	52560.8	51564	34408	1.09496e+06	1.50022e+06	1.87712e+06	0.00307087	145	0.033123	5.01272	1.47987
Picalm	Phosphatidylinositol-binding clathrin assembly protein [OS=Mus musculus]	Q7M6Y3-1	4	2	4	660	71.5	2.05	69296.8	63470.8	33829.6	312053	352303	228934	0.00309046	146	0.033106	2.42277	1.48009
Rpl17	60S ribosomal protein L17 [OS=Mus musculus]	Q9CPR4	42	8	54	184	21.4	139.03	2.6761e+06	3.95413e+06	5.11634e+06	9.8724e+06	1.18393e+07	9.43172e+06	0.00319384	147	0.0339807	1.40669	1.46877
Rpl12	60S ribosomal protein L12 [OS=Mus musculus]	P35979	36	4	34	165	17.8	62.08	1.13063e+06	2.07271e+06	1.22371e+06	5.20087e+06	4.61903e+06	3.86074e+06	0.00326059	148	0.0344565	1.62772	1.46273
Ddx1	ATP-dependent RNA helicase DDX1 [OS=Mus musculus]	Q91VR5	30	20	75	740	82.4	162.35	767781	750639	722940	7.98159e+06	1.336e+07	1.2793e+07	0.00337956	149	0.0354741	3.92879	1.45009
Actb	Actin, cytoplasmic 1 [OS=Mus musculus]	P60710	78	25	407	375	41.7	952.13	1.12545e+07	4.55973e+07	1.54245e+07	1.7632e+08	1.20213e+08	1.41913e+08	0.00338188	150	0.0352617	2.6008	1.4527
Atxn2	Ataxin-2 [OS=Mus musculus]	O70305-1	7	7	13	1285	136.4	10.77	238432	163557	255968	1.18976e+06	1.91288e+06	1.83543e+06	0.00348924	151	0.0361402	2.90788	1.44201
Ston1	stonin-1 [OS=Mus musculus]	Q8CDJ8	7	4	6	730	81.7	12.44	98653.8	46228.2	92017.9	285919	340792	427008	0.00353849	152	0.0364092	2.15314	1.43879
Fhl1	Four and a half LIM domains protein 1 [OS=Mus musculus]	P97447-1	61	14	133	280	31.9	359.43	399366	466824	650656	2.90178e+07	5.12617e+07	4.76561e+07	0.00362497	153	0.0370553	6.3982	1.43115
Pum1	Pumilio homolog 1 [OS=Mus musculus]	Q80U78-1	5	5	8	1189	126.5	0	178527	155185	127454	1.68003e+06	1.03281e+06	1.23765e+06	0.0037164	154	0.0377432	3.09867	1.42316
Sec11a	Signal peptidase complex catalytic subunit SEC11A [OS=Mus musculus]	Q9R0P6	4	1	2	179	20.6	1.79	3054.22	7568.98	25919.4	265927	278935	163638	0.00380361	155	0.0383797	4.27712	1.4159
Pmm2	Phosphomannomutase 2 [OS=Mus musculus]	Q9Z2M7	29	6	10	242	27.6	13.77	268605	350771	373111	3.83533e+06	2.24627e+06	3.13435e+06	0.00400903	156	0.0401931	3.21501	1.39585
Bag2	BAG family molecular chaperone regulator 2 [OS=Mus musculus]	Q91YN9	36	7	37	210	23.5	74.64	129632	298911	264387	9.88995e+06	1.68401e+07	1.14805e+07	0.00401157	157	0.0399624	5.78512	1.39835
Rps19	40S ribosomal protein S19 [OS=Mus musculus]	Q9CZX8	43	9	73	145	16.1	125.52	2.95184e+06	3.76912e+06	2.93637e+06	2.17999e+07	1.87776e+07	1.33466e+07	0.00405293	158	0.0401189	2.48123	1.39665
Pdcd6ip	Programmed cell death 6-interacting protein [OS=Mus musculus]	Q9WU78	27	19	49	869	96	79.74	725720	835185	497085	5.74351e+06	8.44978e+06	1.005e+07	0.00421757	159	0.041486	3.55828	1.3821
Eef1d	Elongation factor 1-delta [OS=Mus musculus]	P57776-1	42	8	54	281	31.3	143.69	486561	294062	315316	9.83692e+06	1.61274e+07	1.79147e+07	0.00434027	160	0.0424261	5.32329	1.37237
Yipf5	Protein YIPF5 [OS=Mus musculus]	Q9EQQ2	4	1	5	257	27.9	4.5	4706.93	43309.4	13016.6	638454	619976	1.00932e+06	0.00446236	161	0.0433486	5.21553	1.36302
Pdlim5	PDZ and LIM domain protein 5 [OS=Mus musculus]	Q8CI51	63	26	159	591	63.3	393.74	1.41955e+06	1.08638e+06	913445	3.73682e+07	6.44238e+07	6.77342e+07	0.00451765	162	0.0436148	5.63163	1.36037
Dazap1	DAZ-associated protein 1 [OS=Mus musculus]	Q9JII5	14	4	12	406	43.2	17.75	119007	147621	79174.1	1.52178e+06	1.97364e+06	1.11932e+06	0.00454084	163	0.0435698	3.73823	1.36081
Arhgef2	Rho guanine nucleotide exchange factor 2 [OS=Mus musculus]	Q60875	30	22	61	985	111.9	136.29	1.95663e+06	788104	1.56018e+06	7.11569e+06	1.01726e+07	1.19627e+07	0.00464932	164	0.0443387	2.76443	1.35322
Ddah1	N(G),N(G)-dimethylarginine dimethylaminohydrolase 1 [OS=Mus musculus]	Q9CWS0	4	1	2	285	31.4	1.69	29240.8	21626.6	47055.7	228953	147782	242354	0.00468906	165	0.0444466	2.66043	1.35216
Vgll3	Transcription cofactor vestigial-like protein 3 [OS=Mus musculus]	P85442	57	13	717	326	36	2449.75	1.67297e+07	1.63039e+07	1.68015e+07	6.58355e+08	1.09844e+09	1.22408e+09	0.00469241	166	0.0442105	5.90243	1.35448
Eed	Polycomb protein EED [OS=Mus musculus]	Q921E6-1	3	1	2	441	50.2	5.38	36533.4	24902.2	13751.4	229322	222624	137900	0.0047103	167	0.0441133	2.97178	1.35543
Rtca; Rtcd1	RNA 3'-terminal phosphate cyclase [OS=Mus musculus]	Q9D7H3	12	3	8	366	39.2	17.19	61663.4	12977.1	25060.3	338451	593847	450677	0.0047493	168	0.0442137	3.79403	1.35444
Rps18	40S ribosomal protein S18 [OS=Mus musculus]	P62270	62	14	92	152	17.7	166.36	4.57577e+06	5.38798e+06	3.39273e+06	3.44318e+07	2.27894e+07	2.28279e+07	0.0047577	169	0.0440299	2.58334	1.35625
Zyx	Zyxin [OS=Mus musculus]	Q62523	40	14	73	564	60.5	162.6	3.41638e+06	2.19122e+06	3.39167e+06	1.73918e+07	2.98882e+07	2.79049e+07	0.00480559	170	0.0442114	3.06256	1.35447
Ewsr1	RNA-binding protein EWS [OS=Mus musculus]	Q61545	2	1	6	655	68.4	8.09	45562.5	6128.65	6328.13	493770	515909	288850	0.00489952	171	0.044812	4.4842	1.34861
Eif2s2	Eukaryotic translation initiation factor 2 subunit 2 [OS=Mus musculus]	Q99L45	49	14	60	331	38.1	113.49	562415	505773	456890	7.47056e+06	1.32084e+07	1.32728e+07	0.00493176	172	0.0448447	4.47653	1.34829
Dars	Aspartate--tRNA ligase, cytoplasmic [OS=Mus musculus]	Q922B2	52	24	99	501	57.1	185.7	745040	807903	757651	1.39045e+07	2.40353e+07	2.54089e+07	0.0049644	173	0.0448805	4.77698	1.34794
Llph	Protein LLP homolog [OS=Mus musculus]	Q9D945	17	1	4	130	15.4	9.24	523101	653807	726550	129372	42323.6	263010	0.00501369	174	0.0450656	-2.13051	1.34616
Prpf40a	pre-mRNA-processing factor 40 homolog A [OS=Mus musculus]	Q9R1C7-1	7	6	12	953	108.4	8.51	143819	112778	160813	969147	1.72433e+06	1.59968e+06	0.00526841	175	0.0470845	3.3625	1.32712
Kpna3	Importin subunit alpha-4 [OS=Mus musculus]	O35344	7	2	6	521	57.7	8.41	44917.1	51085.1	42814	294151	197158	193540	0.00529973	176	0.0470954	2.30261	1.32702
Clta	clathrin light chain A [OS=Mus musculus]	O08585	11	4	22	235	25.6	19.34	196186	80512.9	149556	3.85456e+06	2.52479e+06	2.24667e+06	0.00534091	177	0.0471931	4.33891	1.32612
Cnbp	Isoform 3 of Cellular nucleic acid-binding protein [OS=Mus musculus]	P53996-3	61	10	42	177	19.5	98.7	331339	353114	503271	5.79216e+06	1.09164e+07	9.28039e+06	0.00544363	178	0.0478305	4.45162	1.32029
Cherp	Calcium homeostasis endoplasmic reticulum protein [OS=Mus musculus]	Q8CGZ0	8	6	12	936	106.1	10.78	155622	463750	200482	3.22914e+06	2.75618e+06	1.81062e+06	0.0055652	179	0.0486256	3.24928	1.31314
Rps5	40S ribosomal protein S5 [OS=Mus musculus]	P97461	39	7	38	204	22.9	74.96	457188	741177	620218	8.04561e+06	4.64218e+06	5.5975e+06	0.00569969	180	0.049524	3.3298	1.30518
Rbms2	RNA-binding motif, single-stranded-interacting protein 2 [OS=Mus musculus]	Q8VC70	9	3	9	383	40.7	10.46	106614	111225	95036.3	1.72607e+06	2.3488e+06	3.2141e+06	0.00573307	181	0.0495388	4.54205	1.30505
Fhl3	four and a half LIM domains protein 3 [OS=Mus musculus]	Q9R059	15	4	16	289	31.8	24.99	173219	102579	127342	1.43546e+06	2.29501e+06	1.40135e+06	0.00577717	182	0.0496456	3.67012	1.30412
Pabpc1	Polyadenylate-binding protein 1 [OS=Mus musculus]	P29341	39	25	151	636	70.6	338.15	1.57456e+06	2.67435e+06	1.59797e+06	3.3076e+07	6.27408e+07	5.86958e+07	0.00595942	183	0.0509319	4.72391	1.29301
Ddx42	ATP-dependent RNA helicase DDX42 [OS=Mus musculus]	Q810A7-1	1	1	2	929	101.9	2.29	11482.1	61978.2	35607.7	242851	150138	205639	0.00597488	184	0.0507865	2.45643	1.29425
Gmps	GMP synthase [glutamine-hydrolyzing] [OS=Mus musculus]	Q3THK7	30	12	26	693	76.7	50.51	401329	323643	325809	2.08043e+06	3.64296e+06	3.6694e+06	0.00614012	185	0.0519089	3.16009	1.28476
Napa	alpha-soluble nsf attachment protein [OS=Mus musculus]	Q9DB05	31	7	13	295	33.2	25.31	150808	346014	282743	1.17414e+06	1.99209e+06	1.98624e+06	0.00630173	186	0.0529888	2.72452	1.27582
Cttn	Src substrate cortactin [OS=Mus musculus]	Q60598	30	14	49	546	61.2	59.1	2.90383e+06	3.27324e+06	4.55875e+06	2.77337e+07	1.70951e+07	1.8648e+07	0.00634358	187	0.0530554	2.56379	1.27527
Crip1	Cysteine-rich protein 1 [OS=Mus musculus]	P63254	64	5	32	77	8.5	47.33	920675	701387	292969	7.14166e+06	1.27468e+07	1.35067e+07	0.00648744	188	0.05397	4.1242	1.26785
Rplp0	60S acidic ribosomal protein P0 [OS=Mus musculus]	P14869	37	12	73	317	34.2	120.97	2.42056e+06	2.51361e+06	1.63851e+06	1.39116e+07	1.04121e+07	8.26223e+06	0.00654358	189	0.054149	2.3097	1.26641
Cdc37	Hsp90 co-chaperone Cdc37 [OS=Mus musculus]	Q61081	31	9	31	379	44.6	65.22	671878	932818	597091	3.72723e+06	5.26513e+06	6.75502e+06	0.00683385	190	0.0562534	2.83837	1.24985
Hdac2	Histone deacetylase 2 [OS=Mus musculus]	P70288	24	10	58	488	55.3	107.17	170131	105643	80150.1	965906	1.86265e+06	1.53474e+06	0.0071169	191	0.0582766	3.61577	1.23451
Myl6	Myosin light polypeptide 6 [OS=Mus musculus]	Q60605	48	6	41	151	16.9	98.43	270801	1.39413e+06	448768	7.39288e+06	1.06911e+07	1.41406e+07	0.00712179	192	0.0580129	3.93032	1.23648
Htatsf1	HIV Tat-specific factor 1 homolog [OS=Mus musculus]	Q8BGC0-1	11	6	6	757	86.2	7.66	55445.8	151522	97481.9	647991	495500	873791	0.00729702	193	0.0591323	2.72814	1.22818
Rpl22; LOC100047372; LOC100504863; LOC102642602	60S ribosomal protein L22 [OS=Mus musculus]	P67984	44	4	46	128	14.8	98.49	7.86231e+06	7.68549e+06	7.35994e+06	1.04532e+07	1.33179e+07	1.30348e+07	0.00739536	194	0.0596203	0.684101	1.22461
Rpl30; Rpl30-ps8; Gm12191	60S ribosomal protein L30 [OS=Mus musculus]	P62889	69	8	54	115	12.8	117.36	4.48565e+06	4.83484e+06	4.71293e+06	2.65472e+07	1.80517e+07	1.64167e+07	0.00757139	195	0.0607265	2.12031	1.21662
Cdc16	cell division cycle protein 16 homolog [OS=Mus musculus]	Q8R349	4	3	7	620	71.4	5.43	39379	31877.8	116906	1.63295e+06	1.04226e+06	895137	0.00768079	196	0.0612895	4.24601	1.21261
Eif3e	Eukaryotic translation initiation factor 3 subunit E [OS=Mus musculus]	P60229	35	14	45	445	52.2	76.88	316475	412345	489200	3.51565e+06	6.62356e+06	6.70765e+06	0.0077354	197	0.061412	3.78987	1.21175
Csrp1	Cysteine and glycine-rich protein 1 [OS=Mus musculus]	P97315	67	12	95	193	20.6	326.4	478744	793524	588268	3.23621e+07	6.60898e+07	6.32913e+07	0.00786411	198	0.0621185	6.44184	1.20678
Sf3b1	splicing factor 3B subunit 1 [OS=Mus musculus]	Q99NB9	6	6	11	1304	145.7	5.03	227205	170918	142095	680032	1.01691e+06	642409	0.00787495	199	0.0618915	2.1145	1.20837
2700060E02Rik; Rtraf	UPF0568 protein C14orf166 homolog [OS=Mus musculus]	Q9CQE8	50	9	30	244	28.1	55.55	376786	311043	233700	4.4419e+06	2.83073e+06	2.50836e+06	0.00789521	200	0.0617406	3.40788	1.20943
Rps17	40S ribosomal protein S17 [OS=Mus musculus]	P63276	57	7	28	135	15.5	46.62	499730	532597	329611	4.17679e+06	2.48816e+06	4.75994e+06	0.00802503	201	0.0624435	3.06845	1.20451
Vtn	Vitronectin [OS=Mus musculus]	P29788	20	8	24	478	54.8	34.73	2.57261e+06	2.72292e+06	2.8646e+06	1.20162e+06	1.96763e+06	1.48724e+06	0.00810695	202	0.0627687	-0.809347	1.20226
Smarcd2	SWI/SNF-related matrix-associated actin-dependent regulator of chromatin subfamily D member 2 [OS=Mus musculus]	Q99JR8-1	21	9	21	531	59	29.3	255006	206058	186359	1.68547e+06	2.99274e+06	3.34521e+06	0.0082434	203	0.0635108	3.63144	1.19715
Hnrnpab	Heterogeneous nuclear ribonucleoprotein A/B [OS=Mus musculus]	Q99020	36	10	72	285	30.8	165.6	802081	515152	661371	8.10207e+06	1.63598e+07	1.54016e+07	0.00839729	204	0.0643792	4.33251	1.19125
Ddi2	Protein DDI1 homolog 2 [OS=Mus musculus]	A2ADY9	9	3	4	399	44.6	4.44	45306.1	73942.6	54470.4	462178	368780	678014	0.00839992	205	0.0640853	3.11874	1.19324
Cnot1	CCR4-NOT transcription complex subunit 1 [OS=Mus musculus]	Q6ZQ08-1	17	34	85	2375	266.6	127.85	802407	1.00802e+06	895739	7.2119e+06	1.29483e+07	1.4395e+07	0.00840978	206	0.063849	3.67458	1.19485
Rps3a; Rps3a1	40S ribosomal protein S3a [OS=Mus musculus]	P97351	50	15	140	264	29.9	197.69	1.12144e+07	1.00695e+07	8.40537e+06	1.79713e+07	2.65125e+07	2.46746e+07	0.00842576	207	0.0636613	1.21997	1.19612
Sf1	Splicing factor 1 [OS=Mus musculus]	Q64213	12	5	14	653	70.4	27.09	70308.2	276407	193583	1.06555e+06	1.96773e+06	1.98021e+06	0.00845973	208	0.0636106	3.21399	1.19647
Cdkn1a	Cyclin-dependent kinase inhibitor 1 [OS=Mus musculus]	P39689	29	4	11	159	17.8	12.66	94838.2	119188	108560	1.1347e+06	2.04109e+06	2.32152e+06	0.0085517	209	0.0639946	4.09097	1.19386
Tnpo3	transportin-3 [OS=Mus musculus]	Q6P2B1-1	22	13	22	923	104.1	37.19	500652	537877	344722	2.86773e+06	5.65278e+06	4.68939e+06	0.0085543	210	0.0637091	3.25548	1.1958
Rps15a	40S ribosomal protein S15a [OS=Mus musculus]	P62245	54	6	57	130	14.8	133.67	7.32124e+06	6.69074e+06	7.28553e+06	1.13493e+07	1.4424e+07	1.62026e+07	0.00856887	211	0.0635152	0.978875	1.19712
Ccar1	Cell division cycle and apoptosis regulator protein 1 [OS=Mus musculus]	Q8CH18-1	2	2	4	1146	132	1.64	12695.1	40062.9	75602	775638	596476	388914	0.00860343	212	0.0634706	3.77815	1.19743
Rbbp7	Histone-binding protein RBBP7 [OS=Mus musculus]	Q60973	54	14	53	425	47.8	125.25	556086	387485	667829	7.06436e+06	1.42308e+07	1.38442e+07	0.00865009	213	0.0635152	4.4467	1.19712
Eif3a	Eukaryotic translation initiation factor 3 subunit A [OS=Mus musculus]	P23116	26	31	66	1344	161.8	81.27	2.58454e+06	893843	767315	7.35947e+06	1.37547e+07	1.10835e+07	0.00870565	214	0.0636245	2.92288	1.19638
Fam98b	Protein Fam98b [OS=Mus musculus]	Q80VD1	3	1	2	429	45.3	2.17	19184	22641.8	27178	220666	200381	357705	0.0087562	215	0.0636963	3.49641	1.19589
Rpl19; Rpl19-ps11	60S ribosomal protein L19 [OS=Mus musculus]	P84099	26	6	51	196	23.5	98.27	1.96449e+06	3.17693e+06	2.7893e+06	1.19634e+07	7.11473e+06	9.45181e+06	0.00895717	216	0.0648566	1.84696	1.18805
D10Wsu52e; Rtcb	tRNA-splicing ligase RtcB homolog [OS=Mus musculus]	Q99LF4	39	14	60	505	55.2	135.89	635114	535294	431704	5.65501e+06	1.1129e+07	1.14999e+07	0.00927581	217	0.0668542	4.14193	1.17487
Srprb	signal recognition particle receptor subunit beta [OS=Mus musculus]	P47758	21	4	6	269	29.6	8.28	90315.6	144177	157715	795862	1.52376e+06	1.5376e+06	0.00932015	218	0.0668657	3.29787	1.1748
Zeb2	zinc finger E-box-binding homeobox 2 [OS=Mus musculus]	Q9R0G7	7	7	15	1215	136.5	4.77	182425	307145	298879	922012	1.67543e+06	1.3005e+06	0.00940547	219	0.0671696	2.30562	1.17283
Ruvbl2	RuvB-like 2 [OS=Mus musculus]	Q9WTM5	52	19	67	463	51.1	147.41	560406	615649	535723	7.35725e+06	1.30769e+07	1.57302e+07	0.00967366	220	0.068771	4.401	1.16259
Fkbp5	Peptidyl-prolyl cis-trans isomerase FKBP5 [OS=Mus musculus]	Q64378	21	8	30	456	50.9	38.9	318981	184060	374406	1.84822e+06	3.48101e+06	3.69892e+06	0.00980186	221	0.069367	3.36305	1.15885
Rpl5	60S ribosomal protein L5 [OS=Mus musculus]	P47962	41	13	99	297	34.4	169.92	5.53771e+06	8.1703e+06	5.87879e+06	2.39649e+07	1.59814e+07	1.67582e+07	0.00981202	222	0.0691261	1.53358	1.16036
Acp1; LOC631286; LOC102642088	Low molecular weight phosphotyrosine protein phosphatase [OS=Mus musculus]	Q9D358	47	6	23	158	18.2	49.29	165821	162519	157444	1.81642e+06	3.52401e+06	3.82753e+06	0.0098555	223	0.0691211	4.23821	1.16039
Srrt	serrate RNA effector molecule homolog [OS=Mus musculus]	Q99MR6-1	24	19	65	875	100.4	87.29	669072	611297	596539	5.66944e+06	1.19349e+07	9.68517e+06	0.0098642	224	0.0688733	3.86192	1.16195
Map4; Mtap4	Microtubule-associated protein 4 [OS=Mus musculus]	P27546-1	14	9	19	1125	117.4	13.77	228911	170742	253759	1.44476e+06	2.37315e+06	1.3542e+06	0.009935	225	0.0690593	2.98469	1.16078
Dhx9	Atp-dependent rna helicase a [OS=Mus musculus]	O70133	38	42	151	1380	149.4	284.04	2.73468e+06	2.54873e+06	1.17502e+06	3.81622e+07	2.18965e+07	2.17755e+07	0.0100459	226	0.069521	3.66345	1.15788
Ago2; Eif2c2	Protein argonaute-2 [OS=Mus musculus]	Q8CJG0	7	4	8	860	97.2	8.99	65399	76802.3	60075.7	455150	930761	869940	0.0101969	227	0.0702556	3.47927	1.15332
Ddx58	Probable ATP-dependent RNA helicase DDX58 [OS=Mus musculus]	Q6Q899	30	23	59	926	105.9	108.98	666676	1.50266e+06	1.84671e+06	5.76304e+06	1.05873e+07	1.08645e+07	0.0102769	228	0.0704962	2.76055	1.15183
U2af1	Splicing factor U2AF 35 kDa subunit [OS=Mus musculus]	Q9D883	46	9	24	239	27.8	49.6	489299	249785	279222	2.20385e+06	4.28586e+06	4.42735e+06	0.0102943	229	0.0703069	3.42234	1.153
Rpl10a	60S ribosomal protein L10A [OS=Mus musculus]	P53026	33	8	38	217	24.9	56.86	1.39068e+06	1.42196e+06	1.09777e+06	1.13384e+07	7.85728e+06	6.03653e+06	0.0103424	230	0.0703284	2.68988	1.15287
Rpl23a	60S ribosomal protein L23a [OS=Mus musculus]	P62751	53	16	3231	156	17.7	8295.15	2.66199e+09	2.90847e+09	2.88346e+09	2.15482e+09	2.12103e+09	2.4376e+09	0.0103631	231	0.0701638	-0.332565	1.15389
Cltc	Clathrin heavy chain 1 [OS=Mus musculus]	Q68FD5	62	80	434	1675	191.4	1161.35	2.05539e+07	1.68433e+07	8.71764e+06	7.29082e+07	1.30485e+08	1.43795e+08	0.0103768	232	0.0699542	2.91241	1.15519
Hnrnpu	Heterogeneous nuclear ribonucleoprotein U [OS=Mus musculus]	Q8VEK3	34	22	101	800	87.9	205.16	6.01289e+06	3.26463e+06	4.23777e+06	3.43352e+07	2.46502e+07	1.84862e+07	0.0103937	233	0.0697673	2.51908	1.15635
Hnrnph2	heterogeneous nuclear ribonucleoprotein H2 [OS=Mus musculus]	P70333	36	11	113	449	49.2	294.85	252118	841526	475419	2.73719e+06	5.16509e+06	5.33364e+06	0.0104811	234	0.0700529	3.07648	1.15457
Atp5a1	ATP synthase subunit alpha, mitochondrial [OS=Mus musculus]	Q03265	29	14	28	553	59.7	37.28	1.10107e+06	1.08232e+06	1.35719e+06	4.15807e+06	5.66536e+06	7.68755e+06	0.010518	235	0.0700006	2.3062	1.1549
Hmga1; Hmga1-rs1; Hmga1b	Isoform HMG-Y of High mobility group protein HMG-I/HMG-Y [OS=Mus musculus]	P17095-1	15	2	73	96	10.6	132.83	2.84659e+06	2.34273e+06	2.84642e+06	1.74006e+06	1.45775e+06	944394	0.010657	236	0.0706253	-0.956031	1.15104
Ddx3x	ATP-dependent RNA helicase DDX3X [OS=Mus musculus]	Q62167	59	31	199	662	73.1	508.87	3.45785e+06	3.1107e+06	3.59568e+06	2.94425e+07	5.85543e+07	6.18879e+07	0.0106644	237	0.0703763	3.88228	1.15257
Ilf2	Interleukin enhancer-binding factor 2 [OS=Mus musculus]	Q9CXY6	38	9	40	390	43	82.57	1.59459e+06	1.28633e+06	452598	3.14871e+06	5.10184e+06	5.19308e+06	0.0108253	238	0.071138	2.01181	1.1479
Iglv1	Ig lambda-1 chain V region [OS=Mus musculus]	P01723	36	2	44	117	12.2	115.34	1.16086e+07	1.26177e+07	1.00444e+07	7.35489e+06	8.05891e+06	8.18959e+06	0.0109179	239	0.0714457	-0.537981	1.14602
Eif3i	Eukaryotic translation initiation factor 3 subunit I [OS=Mus musculus]	Q9QZD9	38	9	26	325	36.4	54	275433	194207	229859	2.75831e+06	5.68233e+06	5.90439e+06	0.0109412	240	0.0713003	4.35808	1.14691
Mbnl2	Isoform 2 of Muscleblind-like protein 2 [OS=Mus musculus]	Q8C181-2	29	9	68	355	38.2	142.28	57187.5	43327.3	13890.7	662061	311879	517404	0.0109694	241	0.0711875	3.70439	1.1476
Zbtb7a	Zinc finger and BTB domain-containing protein 7A [OS=Mus musculus]	O88939-1	6	2	2	569	60.2	0	74472.5	78109.7	29263.5	131228	133272	159568	0.0112994	242	0.0730262	1.22158	1.13652
Plaa	Phospholipase A-2-activating protein [OS=Mus musculus]	P27612	26	16	43	794	87.2	57.51	431022	366816	468768	3.8349e+06	8.04354e+06	8.00974e+06	0.0113223	243	0.0728725	3.97287	1.13744
Cnn2	Calponin-2 [OS=Mus musculus]	Q08093	74	15	154	305	33.1	376.38	1.12299e+06	2.08574e+06	2.20762e+06	3.08039e+07	6.01788e+07	6.95172e+07	0.011421	244	0.0732065	4.88911	1.13545
Kctd5	BTB/POZ domain-containing protein KCTD5 [OS=Mus musculus]	Q8VC57	7	1	2	234	26.1	2.16	34666.8	11188.9	52813.3	139904	271919	216521	0.0116894	245	0.0746211	2.67089	1.12714
Flnc	Filamin-C [OS=Mus musculus]	Q8VHX6-1	15	33	124	2726	290.9	215.15	1.71855e+06	1.385e+06	1.58123e+06	6.61224e+06	1.26233e+07	1.32033e+07	0.0118184	246	0.0751383	2.79167	1.12414
	Ig kappa chain V region Mem5 [OS=Mus musculus]	P84750	17	2	27	121	13.2	41.56	2.13287e+06	2.1864e+06	2.02662e+06	416506	877095	1.37173e+06	0.0118276	247	0.0748921	-1.25151	1.12556
Nek6	Serine/threonine-protein kinase Nek6 [OS=Mus musculus]	Q9ES70	8	2	8	313	35.7	12.8	29188.1	16225.7	32472.2	151661	257652	321234	0.0119055	248	0.0750813	3.22954	1.12447
Zfr	Zinc finger RNA-binding protein [OS=Mus musculus]	O88532	23	19	61	1074	116.8	98.13	689646	567341	731839	3.43126e+06	6.99156e+06	6.9258e+06	0.0121571	249	0.0763601	3.12483	1.11713
Rps10	40S ribosomal protein S10 [OS=Mus musculus]	P63325	38	5	43	165	18.9	93.85	804628	1.66573e+06	869513	4.23994e+06	7.68262e+06	5.23748e+06	0.0121759	250	0.0761721	2.36119	1.1182
Prg4	Proteoglycan 4 [OS=Mus musculus]	Q9JM99-1	2	2	3	1054	115.9	0	277978	264238	275396	233985	251959	244308	0.0121959	251	0.0759937	-0.16302	1.11922
Isg15	Ubiquitin-like protein ISG15 [OS=Mus musculus]	Q64339	51	4	21	161	17.9	69.82	91764.9	131034	47568.2	1.01916e+06	2.26626e+06	2.12593e+06	0.0122825	252	0.0762294	4.323	1.11788
Iars	isoleucine--tRNA ligase, cytoplasmic [OS=Mus musculus]	Q8BU30	37	39	116	1262	144.2	212.42	3.28616e+06	2.72373e+06	1.69759e+06	1.34053e+07	2.76616e+07	2.6677e+07	0.0123363	253	0.0762607	3.13576	1.1177
Baz1b	Tyrosine-protein kinase BAZ1B [OS=Mus musculus]	Q9Z277	3	3	5	1479	170.5	0	45157.6	32943.6	88052.3	598829	515108	286043	0.0123432	254	0.0760032	3.07482	1.11917
Gstt1	Glutathione S-transferase theta-1 [OS=Mus musculus]	Q64471	8	2	3	240	27.4	6.84	144080	87030.5	173173	415150	783353	733618	0.0125179	255	0.0767767	2.25675	1.11477
Eif2s1	Eukaryotic translation initiation factor 2 subunit 1 [OS=Mus musculus]	Q6ZWX6	52	15	79	315	36.1	183.7	528192	599524	497634	8.07925e+06	1.72203e+07	1.84249e+07	0.012685	256	0.0774974	4.74962	1.11071
Hnrnpl	Heterogeneous nuclear ribonucleoprotein L [OS=Mus musculus]	Q8R081	39	14	90	586	63.9	256.35	820393	2.43236e+06	645690	1.77399e+07	1.61524e+07	3.09801e+07	0.0127185	257	0.0773996	4.05664	1.11126
Serpini2	Serpin I2 [OS=Mus musculus]	Q9JK88	2	1	1	405	45.7	0	13888.6	32472.6	38342.1	211722	111061	218334	0.0127689	258	0.0774051	2.67545	1.11123
Hnrnpk	Heterogeneous nuclear ribonucleoprotein K [OS=Mus musculus]	P61979	54	22	182	463	50.9	464.25	8.35251e+07	5.91204e+07	8.17928e+07	1.21099e+08	1.42159e+08	1.12599e+08	0.0128388	259	0.0775284	0.743861	1.11054
Peg10	Retrotransposon-derived protein PEG10 [OS=Mus musculus]	Q7TN75	7	5	15	958	109.8	20.89	88903.8	85202.8	181535	706808	1.47368e+06	1.47353e+06	0.0129585	260	0.0779505	3.36099	1.10818
Rpl21	60S ribosomal protein L21 [OS=Mus musculus]	O09167	36	6	75	160	18.6	160.72	9.65148e+06	1.13223e+07	9.25762e+06	1.79671e+07	1.77932e+07	2.47181e+07	0.0130417	261	0.07815	1.00037	1.10707
Usp9x	Probable ubiquitin carboxyl-terminal hydrolase FAF-X [OS=Mus musculus]	P70398	30	58	185	2559	290.5	325.86	2.07248e+06	2.31494e+06	2.204e+06	1.7512e+07	3.32994e+07	3.95832e+07	0.0131101	262	0.0782603	3.77758	1.10646
Rpl7a	60S ribosomal protein L7a [OS=Mus musculus]	P12970	56	17	146	266	30	279.84	6.9172e+06	9.63512e+06	7.57008e+06	4.70531e+07	2.88794e+07	2.80381e+07	0.0131162	263	0.0779992	2.10773	1.10791
Pcbp2	Poly(rC)-binding protein 2 [OS=Mus musculus]	Q61990	63	13	116	362	38.2	324.29	351136	318804	522113	8.32994e+06	1.84272e+07	1.92523e+07	0.013118	264	0.0777142	5.27041	1.1095
Rpl18a	60S ribosomal protein L18a [OS=Mus musculus]	P62717	41	9	63	176	20.7	81.56	4.60715e+06	5.04068e+06	4.08636e+06	2.40423e+07	1.58832e+07	1.37905e+07	0.0132108	265	0.0779686	1.96758	1.10808
	Ig heavy chain V region 5-76 [OS=Mus musculus]	P18529	15	2	31	117	13	52.12	1.509e+06	1.35359e+06	872060	3.05923e+06	5166773	5.47226e+06	0.0132135	266	0.0776913	1.87495	1.10963
Krt4	Keratin, type II cytoskeletal 4 [OS=Mus musculus]	P07744	9	9	89	525	56.2	150.96	365015	248294	162837	17048.8	3182.78	12470.5	0.0134884	267	0.0790108	-4.56888	1.10231
Eprs	Bifunctional glutamate/proline--tRNA ligase [OS=Mus musculus]	Q8CGC7	47	54	194	1512	170	393.43	4.48849e+06	4.36948e+06	4.14523e+06	2.40667e+07	4.72982e+07	5.26362e+07	0.0134926	268	0.0787406	3.25341	1.1038
Gnai2	guanine nucleotide-binding protein G(i) subunit alpha-2 [OS=Mus musculus]	P08752	11	3	6	355	40.5	9.94	107537	66239.1	83038.8	736648	1.69205e+06	1.40224e+06	0.0136008	269	0.0790768	3.8989	1.10195
Rps25	40S ribosomal protein S25 [OS=Mus musculus]	P62852	30	5	64	125	13.7	112.6	1.63132e+06	2.08317e+06	1.5777e+06	1.90231e+07	9.78974e+06	1.17855e+07	0.0138194	270	0.0800501	2.93948	1.09664
Eif4g1	eukaryotic translation initiation factor 4 gamma 1 [OS=Mus musculus]	Q6NZJ6	20	25	61	1600	176	65.73	671552	707553	888104	6.34874e+06	1.43664e+07	1.35315e+07	0.0138362	271	0.0798517	3.91697	1.09772
Rps9	40S ribosomal protein S9 [OS=Mus musculus]	Q6ZWN5	42	12	124	194	22.6	231.89	1.64973e+07	1.18541e+07	1.08246e+07	4.0012e+07	2.7943e+07	2.72821e+07	0.0141275	272	0.0812329	1.28156	1.09027
Csde1	cold shock domain-containing protein E1 [OS=Mus musculus]	Q91W50	29	21	74	798	88.7	109.46	437263	651690	734559	6.37266e+06	1.38773e+07	1.47336e+07	0.0141489	273	0.0810583	4.26188	1.0912
Vwa5a	von Willebrand factor A domain-containing protein 5A [OS=Mus musculus]	Q99KC8	7	5	10	793	87.1	10.79	225856	185605	169206	781481	1.65994e+06	1.45356e+06	0.0141747	274	0.0809099	2.74583	1.092
Rpl10; Rpl10-ps1	60S ribosomal protein L10 [OS=Mus musculus]	Q6ZWV3	43	10	89	214	24.6	116.78	6.46521e+06	6.64318e+06	5.36499e+06	1.86048e+07	1.13447e+07	1.51434e+07	0.0141757	275	0.0806213	1.28745	1.09355
Eef2	Elongation factor 2 [OS=Mus musculus]	P58252	77	58	661	858	95.3	1494.33	7.54675e+06	9.06879e+06	1.43434e+07	1.39492e+08	3.05442e+08	3.2878e+08	0.0142322	276	0.080649	4.64337	1.0934
Gfpt2	Glutamine--fructose-6-phosphate aminotransferase [isomerizing] 2 [OS=Mus musculus]	Q9Z2Z9	37	19	65	682	77	147.72	1.36853e+06	1.29757e+06	1.13173e+06	6.86509e+06	1.35671e+07	1.5283e+07	0.0143639	277	0.0811015	3.23329	1.09097
Esd	S-formylglutathione hydrolase [OS=Mus musculus]	Q9R0P3	88	15	190	282	31.3	489.91	1.05541e+06	1.29789e+06	967037	5.58568e+07	1.3229e+08	1.34122e+08	0.0145816	278	0.0820346	6.60079	1.086
Eif3f	Eukaryotic translation initiation factor 3 subunit F [OS=Mus musculus]	Q9DCH4	36	10	27	361	38	69.59	314131	227817	349438	2.53933e+06	5.95278e+06	5.18634e+06	0.0146173	279	0.0819409	3.93971	1.0865
Ybx1	Nuclease-sensitive element-binding protein 1 [OS=Mus musculus]	P62960	66	10	22	322	35.7	54.39	1.26697e+06	656343	940098	2.68671e+06	3.73859e+06	5.00868e+06	0.0146593	280	0.0818829	1.99752	1.08681
Dynll1	Dynein light chain 1, cytoplasmic [OS=Mus musculus]	P63168	63	4	27	89	10.4	62.2	606115	614745	399301	7.01879e+06	1.58336e+07	1.6529e+07	0.0147164	281	0.0819094	4.60331	1.08667
Trim25	E3 ubiquitin/ISG15 ligase TRIM25 [OS=Mus musculus]	Q61510	24	12	20	634	71.7	39.09	257690	309039	345173	1.75314e+06	3.28333e+06	4.00607e+06	0.0151257	282	0.0838884	3.30978	1.0763
Nedd4	E3 ubiquitin-protein ligase NEDD4 [OS=Mus musculus]	P46935	26	19	66	887	102.6	121.25	568207	657859	655065	5.64084e+06	1.17489e+07	1.34312e+07	0.0151536	283	0.0837462	4.03424	1.07703
Fam98a	protein FAM98A [OS=Mus musculus]	Q3TJZ6	29	8	16	515	55	27.6	159945	55702.4	169543	592850	1.21949e+06	842259	0.0151937	284	0.0836723	2.78485	1.07742
Dvl3	segment polarity protein dishevelled homolog DVL-3 [OS=Mus musculus]	Q61062	1	1	2	716	78.1	0	28708.2	60872.3	62487.5	114597	108764	90179.5	0.0152696	285	0.0837954	1.04394	1.07678
Arhgap1	rho GTPase-activating protein 1 [OS=Mus musculus]	Q5FWK3	12	4	5	439	50.4	6.07	51857.9	105674	75841.8	260337	535682	490765	0.0154731	286	0.0846152	2.46305	1.07255
Mta2	Metastasis-associated protein MTA2 [OS=Mus musculus]	Q9R190	41	22	75	668	75	147.02	735757	568719	757253	7.359e+06	1.77903e+07	1.61252e+07	0.0156147	287	0.0850919	4.32333	1.07011
	Ig kappa chain V-V region MOPC 41 [OS=Mus musculus]	P01639	28	3	11	130	14.3	18.79	2.32939e+06	2.27236e+06	2.53469e+06	686151	1.58788e+06	1.40036e+06	0.015673	288	0.0851131	-0.957699	1.07
Tceb3; Eloa	Elongin-A [OS=Mus musculus]	Q8CB77	3	2	5	773	87.1	0	9641.81	5849.9	70045.1	345814	381269	173347	0.0158112	289	0.0855663	3.396	1.0677
Stt3a	Dolichyl-diphosphooligosaccharide--protein glycosyltransferase subunit STT3A [OS=Mus musculus]	P46978	5	4	8	705	80.5	2.06	98006.5	81011	124031	582888	1.35679e+06	1.15299e+06	0.0160073	290	0.0863292	3.35123	1.06384
Rpl23; LOC100044627; LOC100862455	60S ribosomal protein L23 [OS=Mus musculus]	P62830	67	8	82	140	14.9	193.39	8.39986e+06	8.08384e+06	8.98629e+06	1.51296e+07	1.54725e+07	2.20359e+07	0.0160977	291	0.0865184	1.0473	1.06289
Rnh1	Ribonuclease inhibitor [OS=Mus musculus]	Q91VI7	90	31	229	456	49.8	702.04	912029	1.05363e+06	1.22112e+06	3.78484e+07	8.59521e+07	9.67492e+07	0.0161035	292	0.0862532	6.11286	1.06422
Ifit3	Interferon-induced protein with tetratricopeptide repeats 3 [OS=Mus musculus]	Q64345	8	3	5	403	47.2	2.26	49946.8	116489	88597.7	263162	474184	541174	0.0165556	293	0.0883718	2.32572	1.05369
Rangap1	Ran GTPase-activating protein 1 [OS=Mus musculus]	P46061	11	6	14	589	63.5	22.62	191058	201959	138984	1.94799e+06	3.03223e+06	1.36045e+06	0.0168012	294	0.0893776	3.57514	1.04877
Csrp2	Cysteine and glycine-rich protein 2 [OS=Mus musculus]	P97314	57	8	50	193	20.9	98.8	306939	4.45617e+06	389600	6.57754e+06	1.06101e+07	1.04853e+07	0.0169456	295	0.0898402	2.42507	1.04653
Rpl13	60S ribosomal protein L13 [OS=Mus musculus]	P47963	34	7	72	211	24.3	109.88	3.36249e+06	5.01857e+06	2.76245e+06	2.31807e+07	1.35425e+07	1.34307e+07	0.0169737	296	0.0896854	2.17016	1.04728
BC006779; Helz2	Helicase with zinc finger domain 2 [OS=Mus musculus]	E9QAM5	1	2	2	2947	331.4	0	51580.5	76049.9	54289.3	704778	559726	302521	0.0172914	297	0.0910562	3.10665	1.04069
Parp12	Poly [ADP-ribose] polymerase 12 [OS=Mus musculus]	Q8BZ20	18	11	22	711	79.9	24.68	431379	193486	176407	1.05673e+06	1.79693e+06	2.3022e+06	0.017343	298	0.0910216	2.68585	1.04086
Rpl36	60S ribosomal protein L36 [OS=Mus musculus]	P47964	24	3	23	105	12.2	30.14	1.80835e+06	2.23808e+06	1.62898e+06	1.18891e+07	6.43546e+06	7.28618e+06	0.0175322	299	0.0917071	2.17395	1.0376
Fabp5	Fatty acid-binding protein, epidermal [OS=Mus musculus]	Q05816	66	7	64	135	15.1	150.03	1.0378e+06	1.59841e+06	297604	8.41154e+06	1.96199e+07	2.03952e+07	0.0175686	300	0.091591	4.04495	1.03815
Rsu1	Ras suppressor protein 1 [OS=Mus musculus]	Q01730	31	6	24	277	31.5	51.85	173043	211128	237546	1.91981e+06	3.61021e+06	4.79208e+06	0.0178635	301	0.0928192	4.05334	1.03236
Fndc3b	Fibronectin type III domain-containing protein 3B [OS=Mus musculus]	Q6NWW9	7	6	14	1207	132.7	33.21	1.35057e+06	2.22133e+06	1.46316e+06	3.08696e+06	4.07692e+06	2.99818e+06	0.0178847	302	0.0926215	1.01311	1.03329
Gatad2b	Transcriptional repressor p66-beta [OS=Mus musculus]	Q8VHR5	25	10	26	594	65.4	54.58	393667	300878	382210	6.655e+06	3.4165e+06	3.45236e+06	0.0180968	303	0.0934106	3.65075	1.0296
Drg2	Developmentally-regulated GTP-binding protein 2 [OS=Mus musculus]	Q9QXB9	21	7	12	364	40.7	1.83	297329	189592	252053	901683	1.18295e+06	1.81882e+06	0.018102	304	0.0931298	2.40116	1.03091
Ubl5	ubiquitin-like protein 5 [OS=Mus musculus]	Q9EPV8	21	2	7	73	8.5	1.62	60427.5	76552.4	75993.2	473687	927751	1.16649e+06	0.0181161	305	0.092897	3.59186	1.032
Rpl11	60S ribosomal protein L11 [OS=Mus musculus]	Q9CXW4	48	6	30	178	20.2	64.37	820638	783982	728089	5.11374e+06	2.3915e+06	3.97903e+06	0.0181192	306	0.0926094	2.29958	1.03334
Tubb5	tubulin beta-5 chain [OS=Mus musculus]	P99024	82	27	681	444	49.6	1726.63	9.83506e+06	1.33144e+07	1.56836e+07	9.27424e+07	1.8684e+08	2.31395e+08	0.01834	307	0.0934323	3.71791	1.0295
Srsf2	serine/arginine-rich splicing factor 2 [OS=Mus musculus]	Q62093	14	3	10	221	25.5	18.74	659836	666858	610421	1.5309e+06	2.05453e+06	2.88248e+06	0.0185448	308	0.0941688	1.73939	1.02609
Prdx1	peroxiredoxin-1 [OS=Mus musculus]	P35700	77	20	141	199	22.2	394.94	2.83194e+06	2.94439e+06	2.9524e+06	3.69697e+07	8.2375e+07	9.68464e+07	0.0185558	309	0.0939201	4.63039	1.02724
Lars	Leucine--tRNA ligase, cytoplasmic [OS=Mus musculus]	Q8BMJ2	41	42	155	1178	134.1	278.05	1.32801e+06	1.37471e+06	1.44387e+06	1.05133e+07	2.50414e+07	2.59839e+07	0.0187695	310	0.0946952	3.89149	1.02367
Rpl15	60S ribosomal protein L15 [OS=Mus musculus]	Q9CZM2	42	9	181	204	24.1	367.87	5.59954e+06	7.21353e+06	8.41618e+06	3.37275e+07	2.15117e+07	1.89562e+07	0.0188925	311	0.095009	1.80528	1.02224
Kcmf1	E3 ubiquitin-protein ligase KCMF1 [OS=Mus musculus]	Q80UY2	3	1	4	381	41.8	0	21983.5	50551.6	59086.2	147483	215983	119552	0.0189842	312	0.0951646	1.87568	1.02152
Eef1a1; LOC101056619	Elongation factor 1-alpha 1 [OS=Mus musculus]	P10126	57	22	333	462	50.1	850.28	1.86979e+07	2.07632e+07	2.316e+07	1.08719e+08	2.47813e+08	2.60198e+08	0.0190676	313	0.0952769	3.29992	1.02101
Anp32b	Acidic leucine-rich nuclear phosphoprotein 32 family member B [OS=Mus musculus]	Q9EST5-1	32	7	49	272	31.1	121.63	190956	153142	204711	5.65407e+06	1.54657e+07	1.29741e+07	0.0191453	314	0.0953607	5.95706	1.02063
Ruvbl1	RuvB-like 1 [OS=Mus musculus]	P60122	29	9	61	456	50.2	181.61	329927	208138	264479	4.1881e+06	1.07737e+07	1.07368e+07	0.019261	315	0.0956322	5.00096	1.0194
Plg	Plasminogen [OS=Mus musculus]	P20918	9	7	46	812	90.7	64.56	4.26786e+06	4.05008e+06	4.95557e+06	2.55388e+06	3.34879e+06	3.2058e+06	0.0192977	316	0.0955115	-0.543269	1.01994
Fasn	Fatty acid synthase [OS=Mus musculus]	P19096	53	90	410	2504	272.3	976.15	4.22708e+06	4.12335e+06	4.90526e+06	4.51991e+07	1.06482e+08	1.17805e+08	0.0193209	317	0.0953243	4.34553	1.0208
Stam2	Signal transducing adapter molecule 2 [OS=Mus musculus]	O88811-1	8	4	10	523	57.4	13.43	194056	88491.9	157385	596996	1.38466e+06	1.27987e+06	0.0194519	318	0.0956691	2.89019	1.01923
Mta3	Metastasis-associated protein MTA3 [OS=Mus musculus]	Q924K8	16	9	28	591	67	49.03	114871	45885.9	46236.3	2.16396e+06	991358	1.17804e+06	0.0195428	319	0.0958148	4.38783	1.01857
Bag3	BAG family molecular chaperone regulator 3 [OS=Mus musculus]	Q9JLV1	50	21	109	577	61.8	215.3	1.00883e+06	671982	740466	7.9567e+06	17720967	2.09666e+07	0.0196191	320	0.0958881	4.26786	1.01824
Smc1a	structural maintenance of chromosomes protein 1a [OS=Mus musculus]	Q9CU62	4	4	6	1233	143.1	8.81	75685.9	120120	197150	560246	1.2287e+06	833624	0.0196399	321	0.0956909	2.73854	1.01913
2610301G19Rik; Ccar2	Cell cycle and apoptosis regulator protein 2 [OS=Mus musculus]	Q8VDP4	18	12	45	922	102.9	93.78	338482	308508	285697	3.15778e+06	7.54174e+06	8.26198e+06	0.0196439	322	0.0954131	4.34554	1.02039
Ncl	Nucleolin [OS=Mus musculus]	P09405	9	6	32	707	76.7	54.89	816869	1.03552e+06	765234	2.04209e+06	3.60636e+06	4.14002e+06	0.0196962	323	0.0953713	1.90283	1.02058
Sprr1a	Cornifin-A [OS=Mus musculus]	Q62266	66	6	22	144	15.8	40.33	179723	264560	476440	1.2145e+06	2.75221e+06	2.69066e+06	0.0199964	324	0.0965259	2.85411	1.01536
Ywhaq; LOC102634437; Gm11226; Ywhaq-ps3; Cdk5rap2	14-3-3 protein theta [OS=Mus musculus]	P68254-1	49	11	70	245	27.8	131.1	95382.5	89126.8	108740	993797	2.5948e+06	2.45007e+06	0.0200214	325	0.0963494	4.36403	1.01615
Xaf1	XIAP-associated factor 1 [OS=Mus musculus]	Q5NBU8	16	3	12	273	31.1	16.45	151508	149086	70272	483262	1.00891e+06	1.13081e+06	0.0200347	326	0.0961172	2.82224	1.0172
Scel	Sciellin [OS=Mus musculus]	Q9EQG3	23	13	29	652	72.9	37.55	1.70426e+06	2.16487e+06	1.55371e+06	4.62217e+06	8.69419e+06	5.82045e+06	0.0201121	327	0.0961936	1.81923	1.01685
Ubap2l	Ubiquitin-associated protein 2-like [OS=Mus musculus]	Q80X50	9	6	14	1107	116.7	23.98	166035	123046	144508	759527	1.49809e+06	1.8927e+06	0.0203342	328	0.0969594	3.25882	1.01341
Prkra	Interferon-inducible double-stranded RNA-dependent protein kinase activator A [OS=Mus musculus]	Q9WTX2	13	3	4	313	34.3	7.83	17924.6	43944.8	84694.9	182683	413459	353834	0.0203375	329	0.0966804	2.69636	1.01466
Iqgap1	Ras GTPase-activating-like protein IQGAP1 [OS=Mus musculus]	Q9JKF1	8	10	14	1657	188.6	12.76	243050	301458	304759	763615	1.65075e+06	1.3536e+06	0.0204592	330	0.0969644	2.14949	1.01339
Cct3	T-complex protein 1 subunit gamma [OS=Mus musculus]	P80318	79	41	477	545	60.6	1190.9	2.75255e+06	2.89332e+06	2.63777e+06	1.19971e+08	2.5643e+08	3.37092e+08	0.0206567	331	0.0976044	6.42849	1.01053
Nab2	NGFI-A-binding protein 2 [OS=Mus musculus]	Q61127	8	4	12	525	56.5	15.19	45796.7	31552	122425	1.66821e+06	4.39966e+06	4.55065e+06	0.0207252	332	0.0976332	5.73207	1.0104
Xpo1	Exportin-1 [OS=Mus musculus]	Q6P5F9	16	14	31	1071	123	44.62	603856	460675	536294	1.75107e+06	3.77428e+06	3.98732e+06	0.020929	333	0.098297	2.57104	1.00746
Etf1	Eukaryotic peptide chain release factor subunit 1 [OS=Mus musculus]	Q8BWY3	5	2	6	437	49	9.17	59019.8	6830.16	47607.7	217275	351967	516909	0.0211836	334	0.099195	3.259	1.00351
Ptpn9	Tyrosine-protein phosphatase non-receptor type 9 [OS=Mus musculus]	O35239	4	2	3	593	67.9	3.27	29179.9	35783.3	34112.7	116695	273216	254712	0.021209	335	0.0990177	2.70185	1.00429
Kank2	KN motif and ankyrin repeat domain-containing protein 2 [OS=Mus musculus]	Q8BX02	1	1	1	843	90.2	0	42824.7	34140.2	18256.4	62270.1	80974.5	102488	0.0213672	336	0.0994594	1.36774	1.00235
Tln1	Talin-1 [OS=Mus musculus]	P26039	69	121	714	2541	269.7	1895.63	4.44922e+06	4.28759e+06	4.20691e+06	8.7612e+07	2.19562e+08	2.46911e+08	0.0214325	337	0.099467	5.41978	1.00232
Ints3	Integrator complex subunit 3 [OS=Mus musculus]	Q7TPD0	7	3	4	1041	117.9	7.06	65936	80341	43672	187683	393861	416649	0.0215691	338	0.0998048	2.39371	1.00085
Hdlbp	Vigilin [OS=Mus musculus]	Q8VDJ3	46	50	194	1268	141.7	416.07	2.2813e+06	1.55829e+06	1.60247e+06	1.95961e+07	4.89681e+07	5.39032e+07	0.0219273	339	0.101163	4.4921	0.994977
Ywhah	14-3-3 protein eta [OS=Mus musculus]	P68510	58	14	81	246	28.2	147.03	314611	288163	384518	2.64548e+06	6.4411e+06	7.13359e+06	0.021983	340	0.101122	4.03817	0.995155
Ap2b1	AP-2 complex subunit beta [OS=Mus musculus]	Q9DBG3	22	17	41	937	104.5	57.98	559251	540774	479273	3.15008e+06	8.21913e+06	6.38802e+06	0.021997	341	0.100889	3.49105	0.996154
Hspa8	Heat shock cognate 71 kDa protein [OS=Mus musculus]	P63017	81	44	549	646	70.8	1457.09	2.00698e+07	6.76027e+06	2.34984e+07	1.38113e+08	3.57207e+08	3.6368e+08	0.022209	342	0.101564	4.09321	0.993261
Gapdh; Gm20899; LOC100042025; Gapdh-ps15; Gm12033	glyceraldehyde-3-phosphate dehydrogenase [OS=Mus musculus]	P16858	80	21	571	333	35.8	1800.02	1.61745e+07	1.64063e+07	1.77923e+07	2.11415e+08	5.1993e+08	5.96901e+08	0.0224273	343	0.102263	4.72072	0.990281
Ascc3	Activating signal cointegrator 1 complex subunit 3 [OS=Mus musculus]	E9PZJ8-1	5	9	18	2198	250.4	29.08	241778	234217	223460	858355	1.59729e+06	2.07507e+06	0.0225972	344	0.102738	2.69543	0.988268
Chd4	Chromodomain-helicase-DNA-binding protein 4 [OS=Mus musculus]	Q6PDQ2	39	57	190	1915	217.6	428.95	1.63134e+06	1.743e+06	1.87405e+06	1.50514e+07	4.10751e+07	3.80914e+07	0.0226249	345	0.102566	4.16605	0.988996
Nek7	Serine/threonine-protein kinase Nek7 [OS=Mus musculus]	Q9ES74	17	4	11	302	34.5	19.34	122846	105990	86884.1	899090	2.41438e+06	2.36826e+06	0.0228823	346	0.103433	4.16961	0.98534
Ifih1	Interferon-induced helicase C domain-containing protein 1 [OS=Mus musculus]	Q8R5F7-1	23	20	43	1025	115.9	60.22	476046	694116	731807	3.21261e+06	7.82112e+06	8.27634e+06	0.0230985	347	0.10411	3.34379	0.982509
Cct5	T-complex protein 1 subunit epsilon [OS=Mus musculus]	P80316	82	38	499	541	59.6	1435.51	7.12398e+06	4.94561e+06	4.3689e+06	1.06432e+08	2.44875e+08	3.11575e+08	0.0234519	348	0.105399	5.3336	0.977165
Zc3h18	Zinc finger CCCH domain-containing protein 18 [OS=Mus musculus]	Q0P678	6	3	4	948	105.6	6.32	100332	48154.9	67658.6	238167	531064	571095	0.0241476	349	0.108214	2.63251	0.965715
Clic4	Chloride intracellular channel protein 4 [OS=Mus musculus]	Q9QYB1	34	6	14	253	28.7	26.3	118633	109755	193940	771384	1.90528e+06	1.24175e+06	0.0241978	350	0.10813	3.21383	0.966055
Msto1	Protein misato homolog 1 [OS=Mus musculus]	Q2YDW2-1	12	4	8	556	61.2	4.37	49936.5	175296	132949	338773	745882	720474	0.0242812	351	0.108193	2.33334	0.9658
Arpc4	Actin-related protein 2/3 complex subunit 4 [OS=Mus musculus]	P59999	30	4	11	168	19.7	19.66	75876.5	36918.5	111609	880409	2.25561e+06	2.56422e+06	0.0243699	352	0.10828	4.66685	0.965452
Acsl4	Long-chain-fatty-acid--CoA ligase 4 [OS=Mus musculus]	Q9QUJ7-1	21	11	29	711	79	48.65	216170	336090	375578	1.80648e+06	4.6384e+06	4.84148e+06	0.0244363	353	0.108267	3.60456	0.965502
Nudt21	Cleavage and polyadenylation specificity factor subunit 5 [OS=Mus musculus]	Q9CQF3	34	6	6	227	26.2	10.68	190423	202391	184447	910291	2.14244e+06	2.41667e+06	0.0244492	354	0.108018	3.24409	0.966502
Inppl1	Phosphatidylinositol 3,4,5-trisphosphate 5-phosphatase 2 [OS=Mus musculus]	Q6P549	6	7	12	1257	138.9	22.93	238021	138806	202340	788194	1.64288e+06	2.03005e+06	0.0245344	355	0.10809	2.94536	0.966215
Eef1g	elongation factor 1-gamma [OS=Mus musculus]	Q9D8N0	57	18	101	437	50	246.56	1.76144e+06	2.31705e+06	1.72083e+06	2.10476e+07	5.30788e+07	6.14811e+07	0.0246251	356	0.108184	4.54741	0.965835
Actr1a	Alpha-centractin [OS=Mus musculus]	P61164	43	9	28	376	42.6	58.03	211664	191316	276827	2.34372e+06	6.2312e+06	6.76523e+06	0.0247495	357	0.108427	4.49604	0.964864
Sumo2	small ubiquitin-related modifier 2 [OS=Mus musculus]	P61957	23	2	15	95	10.9	18.71	163785	199813	155564	7.27382e+06	4.29638e+06	2.77736e+06	0.0251159	358	0.109724	4.78848	0.959697
Stip1	stress-induced-phosphoprotein 1 [OS=Mus musculus]	Q60864	68	43	278	543	62.5	582.88	1.77619e+06	1.69112e+06	3.11635e+06	3.17526e+07	8.79971e+07	9.3554e+07	0.0251267	359	0.109466	5.01787	0.960722
Anxa2	Annexin A2 [OS=Mus musculus]	P07356	69	21	138	339	38.7	358.26	5.51606e+06	4.44499e+06	3.11802e+06	1.61061e+07	3.8984e+07	4.01544e+07	0.0252373	360	0.109642	2.86438	0.960022
Vapb	vesicle-associated membrane protein-associated protein B [OS=Mus musculus]	Q9QY76	9	2	3	243	26.9	5.01	38436.6	17138.2	42029.4	271086	567000	766651	0.0252422	361	0.10936	4.03925	0.961143
Tns3	Tensin-3 [OS=Mus musculus]	Q5SSZ5-1	10	9	29	1440	155.5	73.73	230723	280842	341178	2.04977e+06	5.78123e+06	4.36895e+06	0.0254482	362	0.109948	3.83862	0.958814
Cad	CAD protein [OS=Mus musculus]	B2RQC6	19	31	76	2225	243.1	140.23	865403	1.12574e+06	875996	4.36225e+06	1.11778e+07	1.14855e+07	0.0257823	363	0.111084	3.23664	0.954348
Pfdn2	Prefoldin subunit 2 [OS=Mus musculus]	O70591	63	10	83	154	16.5	189.32	536096	707113	697129	1.21792e+07	2.99716e+07	3.74381e+07	0.0259437	364	0.111472	5.35819	0.952833
Ifi204	interferon-activable protein 204 [OS=Mus musculus]	P0DOV2	33	15	49	619	69.4	91.65	604690	584102	437568	3.12301e+06	7.95148e+06	8.7294e+06	0.0259652	365	0.111259	3.60607	0.953665
Rpl9	60S ribosomal protein L9 [OS=Mus musculus]	P51410	38	6	38	192	21.9	80.61	3.32621e+06	3.83318e+06	3.79392e+06	6.55111e+06	1.19025e+07	1.28555e+07	0.0261386	366	0.111696	1.51522	0.951963
Eif5a	Eukaryotic translation initiation factor 5A-1 [OS=Mus musculus]	P63242	89	19	184	154	16.8	604.49	1.0966e+06	1.2493e+06	1.34453e+06	4.57704e+07	1.13109e+08	1.44421e+08	0.0265002	367	0.112933	6.36082	0.94718
Vdac3	Voltage-dependent anion-selective channel protein 3 [OS=Mus musculus]	Q60931	12	3	5	283	30.7	6.57	11288.4	31832	63717.7	304160	791437	899700	0.0266568	368	0.113291	4.22311	0.945804
Fn1	fibronectin [OS=Mus musculus]	P11276	6	12	29	2477	272.4	23.99	2.44101e+06	2.53754e+06	2.70757e+06	2.32609e+06	2.01385e+06	2.10752e+06	0.0269353	369	0.114165	-0.253526	0.942469
Pdlim2	PDZ and LIM domain protein 2 [OS=Mus musculus]	Q8R1G6-1	19	5	23	349	37.7	59.38	141512	121256	165160	2.03469e+06	5.80899e+06	6.22293e+06	0.026984	370	0.114062	5.03876	0.942859
Atxn10	Ataxin-10 [OS=Mus musculus]	P28658	61	22	62	475	53.7	134.38	738047	942109	526021	4.51731e+06	1.16683e+07	1.30935e+07	0.0273354	371	0.115236	3.73025	0.938412
Ogt	UDP-N-acetylglucosamine--peptide N-acetylglucosaminyltransferase 110 kDa subunit [OS=Mus musculus]	Q8CGY8-1	28	20	48	1046	116.9	79.67	927615	886821	642578	3.9453e+06	1.08513e+07	1.04294e+07	0.0274507	372	0.115411	3.35993	0.937753
Mars	Methionine--tRNA ligase, cytoplasmic [OS=Mus musculus]	Q68FL6	22	16	34	902	101.4	50.05	555043	558243	503889	2.54135e+06	5.74546e+06	7.10786e+06	0.0274601	373	0.115141	3.25088	0.93877
Aimp2	aminoacyl tRNA synthase complex-interacting multifunctional protein 2 [OS=Mus musculus]	Q8R010	51	8	25	320	35.4	68.83	173649	266932	160559	1.56384e+06	3.78327e+06	4.68763e+06	0.0276255	374	0.115525	4.06116	0.937325
Bzw1	Basic leucine zipper and W2 domain-containing protein 1 [OS=Mus musculus]	Q9CQC6	41	12	36	419	48	63.16	303944	224377	319485	2.65241e+06	8.04474e+06	7.39732e+06	0.027747	375	0.115723	4.41567	0.936579
Ythdf2	YTH domain-containing family protein 2 [OS=Mus musculus]	Q91YT7	6	3	7	579	62.2	8.02	132064	79085.6	96238	324039	772622	819749	0.027817	376	0.115707	2.64028	0.936642
Lgals9	Galectin-9 [OS=Mus musculus]	O08573	31	9	32	353	40	69.75	382847	531821	576497	3.09197e+06	7.60931e+06	9.12114e+06	0.02799	377	0.116117	3.73262	0.935102
Cxcl12	Isoform Alpha of Stromal cell-derived factor 1 [OS=Mus musculus]	P40224-1	9	1	5	89	10	6.13	935990	736908	846094	639274	345061	496671	0.0279935	378	0.115825	-0.766268	0.936198
Mlkl	Mixed lineage kinase domain-like protein [OS=Mus musculus]	Q9D2Y4-1	14	6	14	472	54.3	20.64	210443	145205	183959	971829	2.7357e+06	2.66152e+06	0.0279985	379	0.11554	3.5611	0.937267
Hbb-b1; Beta-s; Hbb-bs; Hbb-bt	Hemoglobin subunit beta-1 [OS=Mus musculus]	P02088	22	3	22	147	15.8	46.18	1.07624e+06	1.41692e+06	928043	3.01345e+06	5.36283e+06	3.04024e+06	0.0281769	380	0.11597	1.73855	0.935653
Fscn1	Fascin [OS=Mus musculus]	Q61553	60	26	220	493	54.5	548.72	2.89651e+06	2.99322e+06	3.19004e+06	4.26498e+07	1.17571e+08	1.36487e+08	0.0286683	381	0.117683	5.03024	0.929286
Lgals1	Galectin-1 [OS=Mus musculus]	P16045	68	9	104	135	14.9	228.95	3.56779e+06	3.68264e+06	5.1631e+06	1.62415e+07	4.23616e+07	4.38252e+07	0.028754	382	0.117726	3.04463	0.929129
Flnb	Filamin-B [OS=Mus musculus]	Q80X90	41	75	293	2602	277.7	636.91	6.14357e+06	5.69696e+06	7.69081e+06	2.23203e+07	5.96167e+07	5.48586e+07	0.0290848	383	0.118769	2.80816	0.925296
Rnf114	E3 ubiquitin-protein ligase RNF114 [OS=Mus musculus]	Q9ET26	21	4	13	229	25.7	24.05	194672	471205	526788	1.02773e+06	2.29532e+06	2.41544e+06	0.0292237	384	0.119025	2.26648	0.92436
Ppp2r2a	Serine/threonine-protein phosphatase 2A 55 kDa regulatory subunit B alpha isoform [OS=Mus musculus]	Q6P1F6	24	9	18	447	51.7	27.25	501455	319983	345240	1.6386e+06	4.50578e+06	4.41524e+06	0.0293441	385	0.119206	3.17808	0.923703
Cfl1	Cofilin-1 [OS=Mus musculus]	P18760	82	15	170	166	18.5	461.61	2.76834e+06	1.80834e+06	4.2797e+06	2.04261e+07	5.41303e+07	6.2702e+07	0.0295988	386	0.119929	3.95403	0.921077
Tuba1b	Tubulin alpha-1B chain [OS=Mus musculus]	P05213	73	27	414	451	50.1	1223.82	9.46859e+06	8.88788e+06	1.31237e+07	7.93556e+07	2.07136e+08	2.47791e+08	0.0298865	387	0.120782	4.08508	0.917999
Plec	plectin [OS=Mus musculus]	Q9QXS1-1	11	42	65	4691	533.9	77.55	1.21925e+06	1.10061e+06	789132	1.17315e+07	5.92708e+06	5.46176e+06	0.0299137	388	0.12058	2.89464	0.918725
Lox	Protein-lysine 6-oxidase [OS=Mus musculus]	P28301	19	6	9	411	46.7	21.08	247173	182258	205805	1.37726e+06	2.6851e+06	3.96119e+06	0.0299185	389	0.120289	3.65888	0.919773
1810009A15Rik; LOC105242733	Uncharacterized protein C11orf98 homolog [OS=Mus musculus]	Q9D937	39	4	48	123	14.1	116.81	3.92649e+06	6.17383e+06	5.20756e+06	2.33156e+06	2.74809e+06	3.26925e+06	0.0302241	390	0.121207	-0.874616	0.916474
Epb4.1l2; Epb41l2	band 4.1-like protein 2 [OS=Mus musculus]	O70318	27	19	37	988	109.9	68.73	1.06672e+06	812399	644735	2.12983e+06	5.13987e+06	4.98662e+06	0.0302531	391	0.121012	2.27983	0.91717
Parp14	poly [ADP-ribose] polymerase 14 [OS=Mus musculus]	Q2EMV9	5	9	11	1817	203.7	3.68	190627	169457	265222	503316	1.12502e+06	1.207e+06	0.0302733	392	0.120784	2.18088	0.91799
Mta1	Metastasis-associated protein MTA1 [OS=Mus musculus]	Q8K4B0	22	14	44	715	80.7	64.73	229410	397791	292797	1.88167e+06	5.44052e+06	5.70079e+06	0.0307273	393	0.122284	3.82328	0.912631
Akap12	A-kinase anchor protein 12 [OS=Mus musculus]	Q9WTQ5-1	1	1	1	1684	180.6	0	33189.7	19799.1	48818.1	62531.8	64011.5	85992.1	0.0309571	394	0.122886	1.06187	0.910499
Ptges3; Gm9769; Ptges3-ps; LOC100048119; LOC102641464	Prostaglandin E synthase 3 [OS=Mus musculus]	Q9R0Q7	33	5	20	160	18.7	42.96	104719	115482	124603	1.55888e+06	2.30261e+06	4.21476e+06	0.0311431	395	0.123311	4.54984	0.908998
Khdrbs1	KH domain-containing, RNA-binding, signal transduction-associated protein 1 [OS=Mus musculus]	Q60749	7	3	11	443	48.3	16.72	117013	130267	130276	2.92264e+06	1.91796e+06	989771	0.0311815	396	0.123151	3.94883	0.909561
Gspt1	Eukaryotic peptide chain release factor GTP-binding subunit ERF3A [OS=Mus musculus]	Q8R050	37	20	92	636	68.6	160.05	5.00063e+06	4.18298e+06	4.36379e+06	9.07413e+06	1.56029e+07	2.00712e+07	0.0314549	397	0.123918	1.72381	0.906866
Tcp1	T-complex protein 1 subunit alpha [OS=Mus musculus]	P11983	80	37	426	556	60.4	1198.53	2.0328e+06	1.6691e+06	1.72584e+06	1.12184e+08	2.92827e+08	3.87781e+08	0.0314648	398	0.123646	7.19045	0.907821
Txndc9	Thioredoxin domain-containing protein 9 [OS=Mus musculus]	Q9CQ79	21	3	7	226	26.2	7.42	57529.7	111228	75969.5	308010	701976	874838	0.0315193	399	0.123549	2.94518	0.908159
Txnl1	Thioredoxin-like protein 1 [OS=Mus musculus]	Q8CDN6	67	16	77	289	32.2	196.7	541286	514596	783189	5.35666e+06	1.64244e+07	1.71869e+07	0.0317703	400	0.124222	4.40524	0.905802
Ddx6	Probable ATP-dependent RNA helicase DDX6 [OS=Mus musculus]	P54823	16	5	10	483	54.2	23.71	201039	130512	137583	819694	2.05158e+06	2.52345e+06	0.0319869	401	0.124757	3.52348	0.903935
Cope	coatomer subunit epsilon [OS=Mus musculus]	O89079	25	5	9	308	34.5	25	152106	43281.9	105582	398735	1.06338e+06	1.14048e+06	0.031987	402	0.124447	3.11226	0.905016
Arpc3	Actin-related protein 2/3 complex subunit 3 [OS=Mus musculus]	Q9JM76	24	4	14	178	20.5	10.79	163079	134162	76515.6	620027	1.70312e+06	1.09273e+06	0.0321601	403	0.12481	3.19208	0.903751
Rpl4	60S ribosomal protein L4 [OS=Mus musculus]	Q9D8E6	53	26	298	419	47.1	561.53	9.66043e+06	1.23366e+07	1.17557e+07	7.01205e+07	3.65055e+07	3.61486e+07	0.0323537	404	0.12525	2.08066	0.902221
Glrx3	glutaredoxin-3 [OS=Mus musculus]	Q9CQM9	53	13	50	337	37.8	100.61	314626	488251	332634	3.27676e+06	1.0353e+07	1.04847e+07	0.0323996	405	0.125118	4.40849	0.902679
Rev3l	DNA polymerase zeta catalytic subunit [OS=Mus musculus]	Q61493	1	1	1	3122	350.5	1.65	2.90595e+06	2.24375e+06	3.05977e+06	4086.64	1.61705e+06	1.29296e+06	0.0330763	406	0.127417	-1.49424	0.894772
Pfdn5	prefoldin subunit 5 [OS=Mus musculus]	Q9WU28	82	11	83	154	17.3	241.55	371769	410074	338812	8.06454e+06	2.70074e+07	2.78703e+07	0.0332633	407	0.127823	5.81161	0.893392
Eif3b	Eukaryotic translation initiation factor 3 subunit B [OS=Mus musculus]	Q8JZQ9	39	21	61	803	91.3	133.25	502486	624773	486423	4.21664e+06	1.38564e+07	1.30225e+07	0.0333258	408	0.127749	4.26828	0.893643
Myl12b	Myosin regulatory light chain 12B [OS=Mus musculus]	Q3THE2	34	6	9	172	19.8	20.85	50040.9	189102	80678.1	714866	1.76098e+06	2.29305e+06	0.0333439	409	0.127506	3.89832	0.89447
Lims1	LIM and senescent cell antigen-like-containing domain protein 1 [OS=Mus musculus]	Q99JW4	36	11	55	325	37.2	76.19	296641	216646	304851	2.81533e+06	9.61161e+06	8.71513e+06	0.0336107	410	0.128213	4.69163	0.892069
Kif5b	Kinesin-1 heavy chain [OS=Mus musculus]	Q61768	28	22	55	963	109.5	90.31	633948	716916	653764	3.30907e+06	1.00233e+07	1.00623e+07	0.0336537	411	0.128064	3.54478	0.892572
Cct4	T-complex protein 1 subunit delta [OS=Mus musculus]	P80315	83	37	368	539	58	1007.65	1.98185e+06	1.8974e+06	1.9499e+06	8.01537e+07	2.16885e+08	2.87156e+08	0.0337865	412	0.128257	6.64702	0.891918
Rps6ka1	Ribosomal protein S6 kinase alpha-1 [OS=Mus musculus]	P18653	4	3	4	724	81.5	2.08	48374.4	9779.92	6448.93	223056	185306	80442.9	0.0341509	413	0.129327	2.91958	0.888311
Cotl1	coactosin-like protein [OS=Mus musculus]	Q9CQI6	26	4	9	142	15.9	3.83	91539.6	176407	157820	662472	2.05429e+06	1.92823e+06	0.0342077	414	0.129229	3.44754	0.88864
Fhl2	Four and a half LIM domains protein 2 [OS=Mus musculus]	O70433	49	12	69	279	32.1	147.53	446063	311170	376032	4.45379e+06	1.42288e+07	1.54912e+07	0.0342661	415	0.129138	4.91433	0.888946
Gcn1l1	eIF-2-alpha kinase activator GCN1 [OS=Mus musculus]	E9PVA8	27	53	129	2671	292.8	251.69	2.16001e+06	2.46554e+06	4.38373e+06	8.70618e+06	2.106e+07	2.39573e+07	0.0344273	416	0.129433	2.57607	0.887954
Crip2	Cysteine-rich protein 2 [OS=Mus musculus]	Q9DCT8	79	10	114	208	22.7	203.24	424132	367694	474153	1.50576e+07	5.26616e+07	5.36414e+07	0.0344542	417	0.129224	6.5829	0.888657
Irgm1	Immunity-related GTPase family M protein 1 [OS=Mus musculus]	Q60766	7	3	5	409	46.5	4.24	103575	95735	37073	374389	1.18357e+06	1.05302e+06	0.0346856	418	0.129781	3.46539	0.88679
Actn1	Alpha-actinin-1 [OS=Mus musculus]	Q7TPR4	39	29	86	892	103	184.96	979131	1.2164e+06	832210	6.60715e+06	2.14384e+07	2.11582e+07	0.034785	419	0.129842	4.02245	0.886585
Camk2g	Calcium/calmodulin-dependent protein kinase type II subunit gamma [OS=Mus musculus]	Q923T9-1	14	7	22	529	59.6	26.1	216882	116312	112342	307942	710445	633817	0.0348081	420	0.129619	1.89078	0.887332
Tgfb1i1	Transforming growth factor beta-1-induced transcript 1 protein [OS=Mus musculus]	Q62219	36	12	58	461	50.1	138.21	514759	426136	427794	3.59853e+06	1.18311e+07	1.18966e+07	0.0348383	421	0.129423	4.31942	0.887989
Carhsp1	Calcium-regulated heat stable protein 1 [OS=Mus musculus]	Q9CR86	43	3	16	148	16.1	23.91	103748	25442.7	61713.4	750533	2.13429e+06	2.64973e+06	0.0348875	422	0.129299	4.85755	0.888405
Anp32a	Acidic leucine-rich nuclear phosphoprotein 32 family member A [OS=Mus musculus]	O35381	38	11	52	247	28.5	100.59	724694	706011	773583	5.31179e+06	1.79093e+07	1.65912e+07	0.0349885	423	0.129367	4.17483	0.888178
Prss2	Anionic trypsin-2 [OS=Mus musculus]	P07146	8	1	3	246	26.2	6.42	319458	310943	341989	14787.9	6518.79	236977	0.0351786	424	0.129763	-1.91258	0.88685
Arf4	ADP-ribosylation factor 4 [OS=Mus musculus]	P61750	80	9	69	180	20.4	188.93	1.11139e+06	1.03347e+06	1.26201e+06	8.87167e+06	2.70723e+07	3.05519e+07	0.0352464	425	0.129707	4.28674	0.887037
Hmgb1; Gm21596; LOC100862258	High mobility group protein B1 [OS=Mus musculus]	P63158	55	15	163	215	24.9	293.47	1.17442e+07	1.30781e+07	1.53807e+07	2.21714e+07	4.61197e+07	4.03525e+07	0.035263	426	0.129463	1.43423	0.887854
Naca	Nascent polypeptide-associated complex subunit alpha, muscle-specific form [OS=Mus musculus]	P70670	2	3	7	2187	220.4	17.97	73107.4	74033.1	57232.5	458228	1.36836e+06	1.55574e+06	0.0353596	427	0.129514	4.04874	0.887684
Psma2	Proteasome subunit alpha type-2 [OS=Mus musculus]	P49722	20	3	5	234	25.9	12.7	100156	153894	101989	233159	523563	528224	0.0354426	428	0.129515	1.8516	0.887681
Bre; Babam2	Isoform 1 of BRISC and BRCA1-A complex member 2 [OS=Mus musculus]	Q8K3W0-1	5	2	5	420	48.1	4.38	53603.3	45278	52876.7	176599	325530	486338	0.0356268	429	0.129884	2.70342	0.886443
Eif3m	Eukaryotic translation initiation factor 3 subunit M [OS=Mus musculus]	Q99JX4	44	10	16	374	42.5	28.4	202450	259642	291323	743581	2.09671e+06	1.61895e+06	0.035832	430	0.130329	2.56528	0.88496
Sbds	Ribosome maturation protein SBDS [OS=Mus musculus]	P70122	62	15	62	250	28.8	118.83	474845	576621	421739	3.92501e+06	1.10834e+07	1.36757e+07	0.035861	431	0.130131	4.28322	0.885618
Pgk1	phosphoglycerate kinase 1 [OS=Mus musculus]	P09411	77	28	207	417	44.5	582.62	9.71567e+06	7.91226e+06	5.94268e+06	3.43478e+07	9.44001e+07	1.10023e+08	0.035997	432	0.130322	3.34056	0.884981
Ctbp1	C-terminal-binding protein 1 [OS=Mus musculus]	O88712-1	11	4	8	441	47.7	7.58	250134	152157	323832	1.3498e+06	806594	632390	0.0361689	433	0.130642	1.94135	0.883916
Qars	glutamine--tRNA ligase [OS=Mus musculus]	Q8BML9	38	24	62	775	87.6	132.47	904513	739111	641912	4.39691e+06	1.42851e+07	1.43003e+07	0.0361803	434	0.130382	3.85109	0.884781
Drg1	developmentally-regulated GTP-binding protein 1 [OS=Mus musculus]	P32233	18	6	10	367	40.5	6.2	51171.2	48214.6	78547.2	471343	661262	224362	0.0362817	435	0.130447	2.93098	0.884565
Dnaja2	DnaJ homolog subfamily A member 2 [OS=Mus musculus]	Q9QYJ0	35	12	48	412	45.7	72.81	373768	446902	695546	3.52931e+06	1.17574e+07	1.18024e+07	0.0363073	436	0.13024	4.15916	0.885255
G3bp2	Ras GTPase-activating protein-binding protein 2 [OS=Mus musculus]	P97379-1	4	2	8	482	54.1	19.34	43700	80714.3	18997.1	920034	441616	378074	0.0364373	437	0.130407	3.60063	0.884698
Ctnnd1	Catenin delta-1 [OS=Mus musculus]	P30999-1	50	33	113	938	104.9	268.25	1.61359e+06	1.66169e+06	1.55268e+06	1.06097e+07	2.49537e+07	3.50565e+07	0.036501	438	0.130337	3.87059	0.884932
Aldoa	fructose-bisphosphate aldolase A [OS=Mus musculus]	P05064	65	17	73	364	39.3	121.15	618499	727305	701955	5.97931e+06	2.13835e+07	1.96934e+07	0.0370811	439	0.132107	4.52227	0.879075
Slc25a1	Tricarboxylate transport protein, mitochondrial [OS=Mus musculus]	Q8JZU2	7	2	5	311	33.9	0	106597	115146	198063	232370	369312	277220	0.0370864	440	0.131825	1.06598	0.880001
Klc1	Kinesin light chain 1 [OS=Mus musculus]	O88447	14	5	10	541	61.4	7.95	105511	359950	194942	592885	1.44044e+06	1.61075e+06	0.0371236	441	0.131658	2.46413	0.880551
Gtf2f2	General transcription factor IIF subunit 2 [OS=Mus musculus]	Q8R0A0	3	1	2	249	28.4	2.16	8050.34	19919.4	11115.1	147910	184868	57166	0.0373212	442	0.13206	3.31859	0.87923
Apoe	Apolipoprotein E [OS=Mus musculus]	P08226	6	2	15	311	35.8	3.91	1.58709e+06	1.43183e+06	1.70425e+06	834065	1.29899e+06	1.14421e+06	0.0378853	443	0.133753	-0.527263	0.873697
Pfn1	profilin-1 [OS=Mus musculus]	P62962	92	12	112	140	14.9	244.6	4.3521e+06	6.15615e+06	6.11164e+06	2.44579e+07	6.08086e+07	7.95446e+07	0.0379305	444	0.133611	3.30983	0.874158
Ipo4	Importin-4 [OS=Mus musculus]	Q8VI75	21	15	37	1082	119.2	59.67	523236	390082	300040	1.45839e+06	4.22418e+06	4.60276e+06	0.0382248	445	0.134345	3.08351	0.871778
Aldh1a1	Retinal dehydrogenase 1 [OS=Mus musculus]	P24549	28	9	17	501	54.4	33.95	223304	306965	334682	1.21287e+06	3.86329e+06	3.86143e+06	0.0382269	446	0.134051	3.3692	0.872729
Umps	uridine 5'-monophosphate synthase [OS=Mus musculus]	P13439	14	5	8	481	52.3	20.06	132605	113535	69588.6	368038	1.15418e+06	939057	0.0384253	447	0.134446	2.96265	0.871453
Gmfb	glia maturation factor beta [OS=Mus musculus]	Q9CQI3	73	7	44	142	16.7	98.25	335121	233401	228677	3.82633e+06	1.28661e+07	1.46619e+07	0.0384873	448	0.134362	5.29758	0.871724
Eif4g2	Eukaryotic translation initiation factor 4 gamma 2 [OS=Mus musculus]	Q62448	17	15	40	906	102	55.21	417435	327175	501315	1.65507e+06	5.3672e+06	5.02407e+06	0.0385133	449	0.134153	3.27331	0.872398
Dusp3	dual specificity protein phosphatase 3 [OS=Mus musculus]	Q9D7X3	45	5	20	185	20.5	64.37	194745	169992	123525	1.38722e+06	4.37001e+06	5.13751e+06	0.0387008	450	0.134507	4.47983	0.871256
Cyfip1	cytoplasmic FMR1-interacting protein 1 [OS=Mus musculus]	Q7TMB8-1	20	22	58	1253	145.1	85.65	556649	520369	515565	2.29794e+06	6.2998e+06	7.68819e+06	0.0387428	451	0.134354	3.35419	0.871749
Csnk2a1	Casein kinase II subunit alpha [OS=Mus musculus]	Q60737	10	3	5	391	45.1	3.35	172251	108746	135185	235677	487538	376432	0.0387446	452	0.134063	1.40175	0.872691
Tbc1d1	TBC1 domain family member 1 [OS=Mus musculus]	Q60949	2	3	5	1255	141.9	3.85	71477.6	168280	81591.5	348067	630352	952715	0.0389509	453	0.13448	2.58724	0.871344
Ddx39	ATP-dependent RNA helicase DDX39A [OS=Mus musculus]	Q8VDW0-1	45	15	62	427	49	111.51	494457	552307	550662	4.5464e+06	1.57339e+07	1.67335e+07	0.0390858	454	0.134648	4.53424	0.8708
Tbc1d8b	TBC1 domain family member 8B [OS=Mus musculus]	A3KGB4	1	1	1	1114	127.8	2.01	30213.2	8070.51	53984.4	73444.8	70546.2	105428	0.0391192	455	0.134467	1.43467	0.871384
Gatad2a	Transcriptional repressor p66 alpha [OS=Mus musculus]	Q8CHY6	13	7	12	629	67.3	9.98	164704	128461	126109	792800	2.76132e+06	2.11012e+06	0.0392087	456	0.134479	3.75592	0.871346
Tubb2a	Tubulin beta-2A chain [OS=Mus musculus]	Q7TMM9	73	26	595	445	49.9	1450.65	390036	813807	716770	3.95641e+06	1.08109e+07	1.40117e+07	0.0393269	457	0.134589	3.90538	0.87099
Pdlim7	PDZ and LIM domain protein 7 [OS=Mus musculus]	Q3TJD7	21	8	26	457	50.1	36.42	225026	299533	355605	1.43878e+06	4.16001e+06	4.99971e+06	0.0394587	458	0.134746	3.58994	0.870486
Sept7	Septin-7 [OS=Mus musculus]	O55131	29	9	27	436	50.5	60.35	214235	136141	177798	1.3448e+06	4.92599e+06	4.63144e+06	0.0394658	459	0.134476	4.36747	0.871354
Hspa1a; Hspa1b	heat shock 70 kDa protein 1A [OS=Mus musculus]	Q61696	11	6	48	641	70	129.59	100101	147766	36492.1	509377	350763	223869	0.0396829	460	0.134922	1.93059	0.869918
Fkbp8	peptidyl-prolyl cis-trans isomerase FKBP8 [OS=Mus musculus]	O35465-1	18	5	6	402	43.5	9.42	65522.2	20166.9	77104.1	245251	706591	836517	0.0396936	461	0.134666	3.45752	0.870744
Rbm17	Splicing factor 45 [OS=Mus musculus]	Q8JZX4	18	6	13	405	45.3	14.64	208552	151944	149212	863357	3029117	2.47344e+06	0.0397657	462	0.134618	3.64262	0.870897
Eef1e1	Eukaryotic translation elongation factor 1 epsilon-1 [OS=Mus musculus]	Q9D1M4	39	5	10	174	19.8	3.69	118861	114739	163186	492051	1.36929e+06	1.61955e+06	0.0397758	463	0.134361	3.13302	0.871726
Ckap4	Cytoskeleton-associated protein 4 [OS=Mus musculus]	Q8BMK4	4	2	2	575	63.7	1.7	1.79817e+06	2.73131e+06	1.87666e+06	296860	1.11678e+06	1.22322e+06	0.0397892	464	0.134117	-1.28064	0.872516
Kpnb1	Importin subunit beta-1 [OS=Mus musculus]	P70168	36	20	95	876	97.1	206.76	1.00718e+06	847973	847045	5.02987e+06	1.60249e+07	1.8067e+07	0.0400074	465	0.134563	3.85577	0.871076
Msrb3	Methionine-R-sulfoxide reductase B3, mitochondrial [OS=Mus musculus]	Q8BU85	21	4	9	253	26.8	16.58	277433	175341	190659	1.10252e+06	3.15953e+06	3.89023e+06	0.040061	466	0.134454	3.66334	0.871427
Homer3	homer protein homolog 3 [OS=Mus musculus]	Q99JP6	2	1	1	356	39.7	1.77	13714.1	37013	2647.7	56980.7	159574	164914	0.0402595	467	0.134831	2.83733	0.870211
Dock7	Dedicator of cytokinesis protein 7 [OS=Mus musculus]	Q8R1A4	5	8	12	2130	241.3	19.28	286292	459890	506836	1.00371e+06	2.76857e+06	2.72726e+06	0.0404367	468	0.135135	2.37493	0.869233
Bcar1	Breast cancer anti-estrogen resistance protein 1 [OS=Mus musculus]	Q61140-1	4	2	4	874	94.2	0	42681.6	71608	48842	111896	287031	234480	0.0407934	469	0.136036	1.9571	0.866347
Ttc1	tetratricopeptide repeat protein 1 [OS=Mus musculus]	Q91Z38	4	1	1	292	33.2	2.13	44020.5	5235.19	23443.7	119640	68117.8	68090.2	0.0408716	470	0.136007	1.81527	0.866439
Eif4a3	Eukaryotic initiation factor 4A-III [OS=Mus musculus]	Q91VC3	23	9	23	411	46.8	31.36	264034	124914	194116	1.28563e+06	4.60181e+06	3.31455e+06	0.0409881	471	0.136105	3.98022	0.866127
Prkaa1	5'-AMP-activated protein kinase catalytic subunit alpha-1 [OS=Mus musculus]	Q5EG47	11	5	14	559	63.9	13.9	170623	227332	184007	815033	2.19495e+06	2.78954e+06	0.0410392	472	0.135986	3.31694	0.866506
Eef1b2	Elongation factor 1-beta [OS=Mus musculus]	O70251	44	7	49	225	24.7	140.23	574977	306990	365440	4.96242e+06	1.80766e+07	1.97258e+07	0.0414478	473	0.137049	5.09942	0.863123
Aimp1	aminoacyl tRNA synthase complex-interacting multifunctional protein 1 [OS=Mus musculus]	P31230	42	9	36	310	34	90.84	316685	343943	314672	3.80802e+06	1.48296e+07	1.09824e+07	0.0417013	474	0.137597	4.92459	0.861392
Vps35	Vacuolar protein sorting-associated protein 35 [OS=Mus musculus]	Q9EQH3	36	24	74	796	91.7	154.41	679472	689534	685576	4.14191e+06	1.28544e+07	1.5547e+07	0.0418548	475	0.137812	3.98544	0.860712
Fgg	Fibrinogen gamma chain [OS=Mus musculus]	Q8VCM7	32	12	86	436	49.4	160.57	1.05914e+07	9.17573e+06	1.1923e+07	3.76334e+06	8.09391e+06	6.58581e+06	0.0419537	476	0.137848	-0.780954	0.8606
Snrpb	small nuclear ribonucleoprotein-associated protein B [OS=Mus musculus]	P27048	10	3	4	231	23.6	2.01	232150	394767	171840	490451	1.09067e+06	882117	0.0419911	477	0.137682	1.62473	0.861124
Ywhaz	14-3-3 protein zeta/delta [OS=Mus musculus]	P63101	65	17	140	245	27.8	294.93	8.85303e+06	8.50435e+06	9.64457e+06	1.56913e+07	3.41296e+07	3.78637e+07	0.0420636	478	0.137631	1.69926	0.861284
Tbcd	Tubulin-specific chaperone D [OS=Mus musculus]	Q8BYA0	5	5	8	1196	133.2	5.61	158695	149209	172335	2.27967e+06	1.03476e+06	953968	0.0422813	479	0.138054	3.15187	0.85995
Npm1	Nucleophosmin [OS=Mus musculus]	Q61937	36	9	40	292	32.5	92.43	871365	1.46451e+06	1.44587e+06	4.18026e+06	1.30173e+07	1.38907e+07	0.0428571	480	0.139643	3.03925	0.854982
Rpl37a	60S ribosomal protein L37a [OS=Mus musculus]	P61514	51	4	40	92	10.3	59.42	3.7375e+06	3.12948e+06	3.87459e+06	4.71779e+06	4.27972e+06	5.5252e+06	0.0429641	481	0.1397	0.435105	0.854802
Upf1	Regulator of nonsense transcripts 1 [OS=Mus musculus]	Q9EPU0-1	15	13	28	1124	123.9	39.15	358018	368274	379233	1.4741e+06	5.20134e+06	4.80317e+06	0.0429804	482	0.139464	3.37614	0.855539
Gsk3b	Glycogen synthase kinase-3 beta [OS=Mus musculus]	Q9WV60	11	4	5	420	46.7	7.86	97096.3	185944	130332	433458	1.35881e+06	1.40156e+06	0.043035	483	0.139352	2.94978	0.855888
Tnpo1	Isoform 2 of Transportin-1 [OS=Mus musculus]	Q8BFY9-2	21	17	64	890	101.2	102.34	548940	706493	527307	3.85072e+06	1.32997e+07	1.49199e+07	0.0430431	484	0.13909	4.16907	0.856705
Cct7	T-complex protein 1 subunit eta [OS=Mus musculus]	P80313	83	37	403	544	59.6	1100.8	1.38984e+06	2.5749e+06	2.05054e+06	7.15581e+07	2.05905e+08	2.92642e+08	0.0430868	485	0.138944	6.56645	0.857161
Hnrnpa0	Heterogeneous nuclear ribonucleoprotein A0 [OS=Mus musculus]	Q9CX86	24	6	19	305	30.5	41.64	141579	193642	253404	7.46137e+06	4.10201e+06	2.28055e+06	0.0436245	486	0.140388	4.55576	0.852669
Prdm16	PR domain zinc finger protein 16 [OS=Mus musculus]	A2A935	1	1	8	1275	140.8	13.15	55232.8	35066.3	137688	867189	2.85421e+06	3.57393e+06	0.0437529	487	0.140513	4.99995	0.852285
Psmd5	26S proteasome non-ATPase regulatory subunit 5 [OS=Mus musculus]	Q8BJY1	29	11	27	504	55.9	54.04	338669	258470	323280	1.77393e+06	6.63602e+06	6.69257e+06	0.0441385	488	0.14146	4.03636	0.849365
Dstn	Destrin [OS=Mus musculus]	Q9R0P5	78	10	57	165	18.5	132.07	888008	843618	1.19487e+06	4.363e+06	1.49418e+07	1.61316e+07	0.0442978	489	0.14168	3.59799	0.84869
Mcm5	DNA replication licensing factor mcm5 [OS=Mus musculus]	P49718	21	11	12	733	82.3	27.12	3.67012e+06	2.89643e+06	2.54066e+06	1.02018e+07	5.92089e+06	5.82598e+06	0.0445556	490	0.142214	1.26905	0.847057
Ddx46	probable ATP-dependent RNA helicase DDX46 [OS=Mus musculus]	Q569Z5-1	6	6	10	1032	117.4	7.23	127365	64360.4	151206	654338	1.80223e+06	2.46568e+06	0.044941	491	0.143152	3.84333	0.844202
Eif2s3x	Eukaryotic translation initiation factor 2 subunit 3, X-linked [OS=Mus musculus]	Q9Z0N1	53	17	64	472	51	163.99	620255	866408	561935	5.84442e+06	2.33642e+07	2.35199e+07	0.0450366	492	0.143165	4.68587	0.844162
Prrc2c	Protein Prrc2c [OS=Mus musculus]	Q3TLH4	2	5	9	2846	310.7	2.2	206873	99997.3	164290	1.03141e+06	511692	485207	0.0452192	493	0.143454	2.10598	0.843288
Rbp1	Retinol-binding protein 1 [OS=Mus musculus]	Q00915	81	13	75	135	15.8	197.9	472019	584970	429331	7.27457e+06	2.79283e+07	3.18457e+07	0.0455951	494	0.144354	5.49539	0.840572
Vars	Valine--tRNA ligase [OS=Mus musculus]	Q9Z1Q9	19	18	50	1263	140.1	97.03	820926	1.22964e+06	766489	2.57757e+06	8.46534e+06	7.74865e+06	0.0458325	495	0.144812	2.73782	0.839195
Bub3	Mitotic checkpoint protein BUB3 [OS=Mus musculus]	Q9WVA3	22	7	23	326	36.9	21.36	266562	175650	412745	1.14721e+06	4.06759e+06	4.19845e+06	0.0460502	496	0.145207	3.46077	0.838013
Bola2	bola-like protein 2 [OS=Mus musculus]	Q8BGS2	19	2	3	86	10.2	0	63651.2	98513.5	95079.9	1.75184e+06	755220	692303	0.046103	497	0.145081	3.63657	0.83839
Vasp	Vasodilator-stimulated phosphoprotein [OS=Mus musculus]	P70460	17	5	13	375	39.6	3.78	122000	160981	139335	466416	1.67563e+06	1.47726e+06	0.0466348	498	0.146459	3.09932	0.834283
Cpne1	Copine-1 [OS=Mus musculus]	Q8C166	30	12	48	536	58.8	100.64	890726	893334	327097	2.08985e+06	6.40118e+06	7.12177e+06	0.0466625	499	0.146253	2.88662	0.834896
Ptpn23	Tyrosine-protein phosphatase non-receptor type 23 [OS=Mus musculus]	Q6PB44-1	4	3	3	1692	185.1	5.93	21051.5	45785.3	58001.5	124321	363625	425773	0.0467852	500	0.146344	2.87169	0.834625
Palld	palladin [OS=Mus musculus]	Q9ET54	3	3	8	1408	152	10.04	67124	73073.4	153035	285861	439531	747832	0.0469903	501	0.146692	2.32886	0.833593
Rpl7	60S ribosomal protein L7 [OS=Mus musculus]	P14148	59	23	253	270	31.4	406.16	1.62293e+07	1.83734e+07	1.90876e+07	9.34607e+07	4.66878e+07	4.64676e+07	0.0472986	502	0.147361	1.79734	0.831619
Fus	RNA-binding protein FUS [OS=Mus musculus]	P56959	17	7	45	518	52.6	100.43	2.27977e+06	329422	320169	2.84006e+06	7.85758e+06	5.77301e+06	0.0473099	503	0.147103	2.49124	0.832379
H2-Ke2; Pfdn6	Prefoldin subunit 6 [OS=Mus musculus]	Q03958	57	10	57	127	14.4	131.89	350487	314962	281746	6.32772e+06	2.51156e+07	2.92751e+07	0.0477045	504	0.148036	6.00233	0.829634
Prdx2	Peroxiredoxin-2 [OS=Mus musculus]	Q61171	48	8	30	198	21.8	53.82	804400	673327	416191	2.25614e+06	6.27215e+06	8.18305e+06	0.0477345	505	0.147835	3.14138	0.830222
Xpot	Exportin-T [OS=Mus musculus]	Q9CRT8	10	8	16	963	109.7	25.78	532472	258040	578645	1.00258e+06	2.9596e+06	2.8988e+06	0.0480484	506	0.148513	2.32513	0.828235
Cdc73	Parafibromin [OS=Mus musculus]	Q8JZM7	7	4	8	531	60.5	6.76	159187	92633.3	130821	282674	867445	812500	0.0483266	507	0.149078	2.35872	0.826585
Commd7	COMM domain-containing protein 7 [OS=Mus musculus]	Q8BG94	6	1	2	200	22.6	0	2684.3	4076.67	19310.3	72145.1	299370	215392	0.0483556	508	0.148874	4.4926	0.82718
Cdc5l	Cell division cycle 5-like protein [OS=Mus musculus]	Q6A068	9	5	8	802	92.1	6.78	127777	147024	212563	343452	1.02545e+06	871445	0.0484169	509	0.14877	2.20066	0.827484
Pgam5	Serine/threonine-protein phosphatase Pgam5, mitochondrial [OS=Mus musculus]	Q8BX10-1	28	8	21	288	32	13.1	714994	682024	765028	1.59092e+06	4.15102e+06	4.95503e+06	0.0486071	510	0.149062	2.30673	0.826634
Srp68	Signal recognition particle subunit SRP68 [OS=Mus musculus]	Q8BMA6	19	10	20	625	70.5	40.58	255158	233279	303792	858548	3.12607e+06	3.04842e+06	0.0489196	511	0.149727	3.15016	0.824701
Hspb8	Heat shock protein beta-8 [OS=Mus musculus]	Q9JK92	21	3	11	196	21.5	15.51	499155	94287.9	512090	828765	2.10305e+06	2.43094e+06	0.0490146	512	0.149724	2.27823	0.824708
Myo5a	Unconventional myosin-Va [OS=Mus musculus]	Q99104	1	2	2	1853	215.4	0	63990.3	19296.2	56881	100473	289316	285782	0.0491425	513	0.149822	2.26895	0.824423
Eif4a1	Eukaryotic initiation factor 4A-I [OS=Mus musculus]	P60843	68	21	120	406	46.1	288.36	3.1633e+06	3.52585e+06	3.44236e+06	1.17052e+07	3.88029e+07	4.48173e+07	0.0493972	514	0.150306	3.23401	0.823024
Rbm39	RNA-binding protein 39 [OS=Mus musculus]	Q8VH51-1	4	2	8	530	59.4	13.78	101100	180289	101958	299498	936622	732176	0.0495198	515	0.150386	2.36022	0.822792
Adnp	Activity-dependent neuroprotector homeobox protein [OS=Mus musculus]	Q9Z103	18	13	27	1108	124.2	31.12	414654	277911	283375	2.13589e+06	9.15919e+06	7.04829e+06	0.0497218	516	0.150707	4.23232	0.821866
Thumpd1	THUMP domain-containing protein 1 [OS=Mus musculus]	Q99J36	8	2	3	350	38.9	4.66	59064.2	55470.6	53046.6	216188	101199	134699	0.050134	517	0.151663	1.43174	0.819121
Rpl6	60S ribosomal protein L6 [OS=Mus musculus]	P47911	45	17	175	296	33.5	306.87	9.85722e+06	1.74248e+07	1.055e+07	6.59803e+07	3.35678e+07	3.2204e+07	0.0503009	518	0.151874	1.80015	0.818518
Ppp1r18	Phostensin [OS=Mus musculus]	Q8BQ30	4	2	3	594	65.6	2.5	35731.6	116901	63622.2	175235	234737	400648	0.0503315	519	0.151673	1.90629	0.819091
Cap1	adenylyl cyclase-associated protein 1 [OS=Mus musculus]	P40124	41	12	25	474	51.5	48.66	431249	408499	420710	1.35242e+06	4.11275e+06	5.14641e+06	0.0512409	520	0.154117	3.07362	0.81215
Abcf2	ATP-binding cassette sub-family F member 2 [OS=Mus musculus]	Q99LE6	39	21	83	628	71.7	175.91	1.18321e+06	1.57154e+06	1.02903e+06	7.66595e+06	2.85083e+07	3.41782e+07	0.0512494	521	0.153847	4.2167	0.812912
Ankfy1	Rabankyrin-5 [OS=Mus musculus]	Q810B6-1	11	9	14	1169	128.6	29.13	272701	299763	294526	761594	2.72346e+06	2.48987e+06	0.0512857	522	0.153661	2.78484	0.813437
Ppp2r1a	serine/threonine-protein phosphatase 2A 65 kDa regulatory subunit A alpha isoform [OS=Mus musculus]	Q76MZ3	26	11	23	589	65.3	48.43	286897	260913	328451	1.03633e+06	3.98499e+06	4.07208e+06	0.0516509	523	0.154459	3.37539	0.811187
Nfkb1	Nuclear factor NF-kappa-B p105 subunit [OS=Mus musculus]	P25799	9	7	14	971	105.5	16.1	154940	389698	174694	690721	2.41399e+06	2.48696e+06	0.0516626	524	0.154199	2.95855	0.811918
Psmd10	26S proteasome non-ATPase regulatory subunit 10 [OS=Mus musculus]	Q9Z2X2	27	4	5	231	25.1	6.03	187014	113230	65614.7	429762	669036	1.22429e+06	0.0518179	525	0.154368	2.66668	0.811443
Elp3	elongator complex protein 3 [OS=Mus musculus]	Q9CZX0	6	3	3	547	62.3	0	55444.6	120713	100059	177439	489520	515003	0.0519473	526	0.154459	2.09731	0.811186
Tomm34	Mitochondrial import receptor subunit TOM34 [OS=Mus musculus]	Q9CYG7	28	7	32	309	34.3	59.82	270378	521273	257479	1.13483e+06	4.40073e+06	4.06494e+06	0.0519677	527	0.154227	3.19392	0.81184
Rbbp4	Histone-binding protein RBBP4 [OS=Mus musculus]	Q60972	42	13	40	425	47.6	96.99	221801	160181	222306	2.48251e+06	1.06708e+07	6.86845e+06	0.0521303	528	0.154416	5.05019	0.811307
Dctn1	Dynactin subunit 1 [OS=Mus musculus]	O08788-1	6	6	14	1281	141.6	21.44	97643.3	146975	169132	480820	1.66761e+06	1.93529e+06	0.0522244	529	0.154402	3.30305	0.811346
Sqstm1	sequestosome-1 [OS=Mus musculus]	Q64337	64	16	76	442	48.1	198.77	422176	446082	563276	2.74593e+06	1.19503e+07	1.20791e+07	0.0522352	530	0.154143	4.22527	0.812076
Ighm	Ig mu chain C region [OS=Mus musculus]	P01872-1	30	13	186	454	49.9	395.12	4.07566e+07	3.48611e+07	4.38966e+07	2.28832e+07	3.25143e+07	3.1219e+07	0.05238	531	0.154279	-0.46447	0.811692
Smarce1	SWI/SNF-related matrix-associated actin-dependent regulator of chromatin subfamily E member 1 [OS=Mus musculus]	O54941	20	7	20	411	46.6	45.22	202586	827807	1.55338e+06	2.257e+06	7.58463e+06	7.40787e+06	0.052405	532	0.154063	2.739	0.812302
Rpl26; Gm15772	60S ribosomal protein L26 [OS=Mus musculus]	P61255	59	17	848	145	17.2	1290.98	3.99524e+08	4.56394e+08	3.51435e+08	3.43244e+08	2.82284e+08	2.84116e+08	0.0524265	533	0.153837	-0.408472	0.81294
Aip	AH receptor-interacting protein [OS=Mus musculus]	O08915	34	8	15	330	37.6	24.49	1.22343e+06	915614	889955	1.42984e+06	2.98083e+06	3.07928e+06	0.0524743	534	0.153689	1.30612	0.813358
Farsa	Phenylalanine--tRNA ligase alpha subunit [OS=Mus musculus]	Q8C0C7	5	2	4	508	57.6	2.76	4.5251e+06	2.86067e+06	3.63245e+06	152751	2.70498e+06	81728.4	0.0526486	535	0.153911	-1.90627	0.812731
Pfdn1	prefoldin subunit 1 [OS=Mus musculus]	Q9CWM4	64	10	77	122	14.2	170.12	525172	395808	343243	1.08639e+07	4.14922e+07	5.43985e+07	0.0527815	536	0.154012	6.3999	0.812447
Mnda; Ifi211	interferon-activable protein 205-B [OS=Mus musculus]	P0DOV1	44	12	52	425	46.9	115.38	505059	505911	540063	1.78615e+06	6.97282e+06	7.14018e+06	0.0529138	537	0.15411	3.35765	0.812168
Naa15	N-alpha-acetyltransferase 15, NatA auxiliary subunit [OS=Mus musculus]	Q80UM3	18	10	16	865	100.9	23.14	271205	171768	529250	1.07348e+06	2.53658e+06	3.77157e+06	0.0532859	538	0.154905	2.92458	0.809933
Scyl1	N-terminal kinase-like protein [OS=Mus musculus]	Q9EQC5	23	12	26	806	89.1	36.64	406670	385186	477509	1.57899e+06	6.51025e+06	5.08999e+06	0.0536294	539	0.155615	3.37609	0.807949
Gtf2i	General transcription factor II-I [OS=Mus musculus]	Q9ESZ8-1	13	9	14	998	112.2	25.27	334485	308161	207369	903379	3.3213e+06	2.31702e+06	0.0540323	540	0.156494	2.94411	0.805504
Ap2m1	AP-2 complex subunit mu [OS=Mus musculus]	P84091	28	11	28	435	49.6	41.36	242802	340214	279896	1.76631e+06	7.92666e+06	8.23885e+06	0.0541178	541	0.156452	4.37716	0.80562
S100a11	protein S100-A11 [OS=Mus musculus]	P50543	82	7	45	98	11.1	88.75	412661	1.34741e+06	1.19265e+06	4.79197e+06	8.87577e+06	1.60847e+07	0.0543379	542	0.156798	3.33289	0.80466
Tjp1	Tight junction protein ZO-1 [OS=Mus musculus]	P39447	2	2	3	1745	194.6	5.2	16521.5	11915.6	40430.8	47385.4	140124	119803	0.0544115	543	0.156721	2.1578	0.804872
Rpl18	60S ribosomal protein L18 [OS=Mus musculus]	P35980	42	9	120	188	21.6	251.89	6.34047e+06	9.19228e+06	8.61523e+06	6.12698e+07	2.82282e+07	2.64169e+07	0.054522	544	0.156751	2.26309	0.80479
Snx18	Sorting nexin-18 [OS=Mus musculus]	Q91ZR2	10	5	11	614	67.9	17.78	772479	642161	1.17524e+06	1.15735e+06	1.8481e+06	1.79968e+06	0.0546078	545	0.156709	0.891689	0.804905
Snd1	staphylococcal nuclease domain-containing protein 1 [OS=Mus musculus]	Q78PY7	60	40	160	910	102	367.58	2.05049e+06	1.59107e+06	1.1971e+06	9.8051e+06	4.49375e+07	4.60172e+07	0.0548025	546	0.15698	4.38017	0.804155
Slc25a5	ADP/ATP translocase 2 [OS=Mus musculus]	P51881	51	16	146	298	32.9	210.39	1.13847e+07	7.58021e+06	4.51544e+06	1.42088e+07	3.67648e+07	4.03882e+07	0.0549413	547	0.15709	1.96014	0.803852
Ppp1cb	Serine/threonine-protein phosphatase PP1-beta catalytic subunit [OS=Mus musculus]	P62141	46	10	25	327	37.2	45.12	58610.7	110153	94053.1	497997	2.35712e+06	2.22815e+06	0.0552299	548	0.157627	4.27363	0.80237
Sf3b3	Splicing factor 3B subunit 3 [OS=Mus musculus]	Q921M3-1	8	8	13	1217	135.5	19.27	735663	102045	174151	735149	1.71903e+06	1.96717e+06	0.0560003	549	0.159535	2.12748	0.797145
Mcm7	DNA replication licensing factor MCM7 [OS=Mus musculus]	Q61881	20	11	30	719	81.2	59.89	249889	264644	424663	970089	3.8945e+06	3.92132e+06	0.05601	550	0.159272	3.22569	0.797861
Prmt1	Isoform 2 of Protein arginine N-methyltransferase 1 [OS=Mus musculus]	Q9JIF0-2	61	16	62	353	40.5	177.98	1.03755e+06	1.84818e+06	2.68838e+06	5.78936e+06	2.27539e+07	2.3791e+07	0.0562608	551	0.159695	3.23094	0.796709
Gnb2	Guanine nucleotide-binding protein G(I)/G(S)/G(T) subunit beta-2 [OS=Mus musculus]	P62880	13	4	9	340	37.3	12.5	86418.5	138774	104530	318367	1.23333e+06	1.29376e+06	0.0567181	552	0.160701	3.10934	0.793981
Foxp4	Forkhead box protein P4 [OS=Mus musculus]	Q9DBY0	1	1	2	795	85.9	4.22	18985.7	31973.6	60127.1	215623	138554	81200.3	0.0569864	553	0.161169	1.97058	0.792717
Gpx4	Phospholipid hydroperoxide glutathione peroxidase, mitochondrial [OS=Mus musculus]	O70325-1	7	1	2	197	22.2	5.89	60476.1	50787	2441.15	213029	476126	813552	0.0569864	554	0.160879	3.72421	0.793502
Nsun2	tRNA (Cytosine(34)-C(5))-methyltransferase [OS=Mus musculus]	Q1HFZ0-1	8	5	9	757	85.4	10.5	167607	67052.7	69802.2	354562	1.53187e+06	1.49407e+06	0.0572999	555	0.161472	3.4729	0.791902
Clic1	chloride intracellular channel protein 1 [OS=Mus musculus]	Q9Z1Q5	60	11	39	241	27	95.4	361829	516629	407246	3.1971e+06	1.65793e+07	1.40348e+07	0.0574426	556	0.161583	4.71687	0.791604
Cct8	T-complex protein 1 subunit theta [OS=Mus musculus]	P42932	80	43	518	548	59.5	1353.05	9.06925e+07	7.01646e+07	1.37247e+07	1.37193e+08	3.73582e+08	4.72721e+08	0.0576003	557	0.161736	2.49402	0.791193
Gbe1	1,4-alpha-glucan-branching enzyme [OS=Mus musculus]	Q9D6Y9	2	1	2	702	80.3	0	6441.1	56437.7	46244.5	63633.4	141057	135770	0.0578738	558	0.162213	1.64153	0.789915
Vapa	vesicle-associated membrane protein-associated protein A [OS=Mus musculus]	Q9WV55	12	3	8	249	27.8	14.26	89833.4	105255	105286	453059	2.19303e+06	2.0498e+06	0.0583524	559	0.163262	3.96656	0.787116
Stat3	Signal transducer and activator of transcription 3 [OS=Mus musculus]	P42227	26	13	39	770	88	88.8	354251	520622	502512	1.93524e+06	7.63875e+06	9.19865e+06	0.0584391	560	0.163212	3.76863	0.787248
Trappc12	Trafficking protein particle complex subunit 12 [OS=Mus musculus]	Q8K2L8	3	2	2	797	87.6	2.18	10534.7	3779.54	3756.22	51178	254149	275696	0.0586466	561	0.163499	5.00689	0.786484
Cpsf1	Cleavage and polyadenylation specificity factor subunit 1 [OS=Mus musculus]	Q9EPU4	1	1	1	1441	160.7	0	22356.6	19814.1	43877.3	157363	143693	51859.5	0.0589936	562	0.164174	2.03611	0.784695
Armc8	Armadillo repeat-containing protein 8 [OS=Mus musculus]	Q9DBR3	6	3	4	673	75.3	3.64	9002.49	46902.1	22263.8	60668.4	218850	209466	0.0592875	563	0.164699	2.64513	0.783308
Ppp1ca	serine/threonine-protein phosphatase PP1-alpha catalytic subunit [OS=Mus musculus]	P62137	42	11	26	330	37.5	51.46	469514	444519	334937	1.90142e+06	8.63748e+06	9.48525e+06	0.0595334	564	0.165089	4.00293	0.782282
Ube2m	NEDD8-conjugating enzyme Ubc12 [OS=Mus musculus]	P61082	51	8	38	183	20.9	58.11	230255	267995	230267	1.95272e+06	1.06748e+07	9.8259e+06	0.0595471	565	0.164835	4.94583	0.782951
Srp9	Signal recognition particle 9 kDa protein [OS=Mus musculus]	P49962	10	1	1	86	10.2	0	10778.1	13452.8	17194.4	34707.2	128635	141343	0.0596986	566	0.164962	2.87873	0.782616
Sec23a	protein transport protein Sec23A [OS=Mus musculus]	Q01405	29	16	44	765	86.1	95.25	449841	534243	429464	1.72504e+06	6.40952e+06	8.01298e+06	0.059849	567	0.165086	3.51392	0.782289
Sacm1l	Phosphatidylinositide phosphatase SAC1 [OS=Mus musculus]	Q9EP69	13	6	7	587	66.9	9.93	176855	118839	100360	258713	894435	837294	0.0600079	568	0.165233	2.32932	0.781904
Cacybp	Calcyclin-binding protein [OS=Mus musculus]	Q9CXW3	5	2	6	229	26.5	2.34	38274.6	19422.1	33754.9	56965	174912	132089	0.0600426	569	0.165038	1.99272	0.782416
Tbk1	Serine/threonine-protein kinase TBK1 [OS=Mus musculus]	Q9WUN2	8	5	11	729	83.4	13.79	113190	79399.1	31557.8	248970	1.14281e+06	1.02325e+06	0.0602066	570	0.165199	3.42952	0.781994
Rchy1	RING finger and CHY zinc finger domain-containing protein 1 [OS=Mus musculus]	Q9CR50	10	2	4	261	30	2.21	31549.2	25419.8	16645.5	76152.6	344569	307361	0.0603733	571	0.165366	3.30604	0.781554
Ranbp1	Ran-specific GTPase-activating protein [OS=Mus musculus]	P34022	59	8	41	203	23.6	107.72	190492	321768	303687	3.55208e+06	2.09195e+07	1.95326e+07	0.061108	572	0.167086	5.75302	0.777061
Ppp2cb	serine/threonine-protein phosphatase 2A catalytic subunit beta isoform [OS=Mus musculus]	P62715	19	4	8	309	35.6	18.44	145575	148128	110907	540300	572415	1.35608e+06	0.0615248	573	0.167932	2.6092	0.774868
Hspb1	Heat shock protein beta-1 [OS=Mus musculus]	P14602	59	10	54	209	23	119.31	411010	849129	457991	2.98759e+06	1.37337e+07	1.59375e+07	0.0615432	574	0.167689	4.24856	0.775495
Irf2bpl	interferon regulatory factor 2-binding protein-like [OS=Mus musculus]	Q8K3X4	5	3	4	775	80.5	7.07	144380	105678	325923	388267	637049	984250	0.0617467	575	0.167951	1.80279	0.774818
Aars	Alanine--tRNA ligase, cytoplasmic [OS=Mus musculus]	Q8BGQ7	45	30	133	968	106.8	306.98	7.7706e+06	4.56065e+06	5.86135e+06	1.09296e+07	2.82762e+07	3.52398e+07	0.0617881	576	0.167772	2.03283	0.775281
Rps28	40S ribosomal protein S28 [OS=Mus musculus]	P62858	30	2	8	69	7.8	23.51	66407.9	107683	421772	6.67933e+06	1.6647e+06	3.54221e+06	0.0622852	577	0.168829	4.31817	0.772554
Fkbp4	Peptidyl-prolyl cis-trans isomerase FKBP4 [OS=Mus musculus]	P30416	50	20	48	458	51.5	60.59	862147	636897	703866	2.269e+06	1.03332e+07	1.04651e+07	0.0622897	578	0.168549	3.38836	0.773275
Fam45a	Protein FAM45A [OS=Mus musculus]	Q9D8N2	22	6	11	357	40.4	17.43	125450	155132	169321	495981	1.5744e+06	2.1904e+06	0.0623412	579	0.168397	3.24343	0.773666
Ahcyl2	Putative adenosylhomocysteinase 3 [OS=Mus musculus]	Q68FL4	12	7	21	613	66.9	29.42	24990	4460.99	63517.8	62596.2	157637	180726	0.0625373	580	0.168635	2.10864	0.773052
Git1	ARF GTPase-activating protein GIT1 [OS=Mus musculus]	Q68FF6	5	3	5	770	85.2	3.21	94180.7	112435	60334.1	215545	696340	878461	0.0626082	581	0.168536	2.7456	0.773308
Eno1; Gm5506; Eno1b	alpha-enolase [OS=Mus musculus]	P17182	78	24	165	434	47.1	340.99	1.92645e+06	1.8398e+06	3.08032e+06	1.35829e+07	5.3571e+07	7.18345e+07	0.0626367	582	0.168323	4.34344	0.773857
Prrc2a	Protein PRRC2A [OS=Mus musculus]	Q7TSC1	1	1	2	2158	229.1	0	44417	18661.2	43939.1	72327.5	265862	252814	0.0626602	583	0.168097	2.46532	0.77444
Cryab	Alpha-crystallin B chain [OS=Mus musculus]	P23927	58	9	73	175	20.1	161.05	1.72383e+06	1.91037e+06	1.53281e+06	5.98517e+06	2.76274e+07	2.96036e+07	0.0628017	584	0.168188	3.61289	0.774204
Ipo5	Importin-5 [OS=Mus musculus]	Q8BKC5-1	46	35	115	1097	123.5	301.56	1.65346e+06	1.51676e+06	1.86288e+06	5.89094e+06	2.71674e+07	2.9275e+07	0.0628192	585	0.167947	3.63049	0.774827
Pgpep1	Pyroglutamyl-peptidase 1 [OS=Mus musculus]	Q9ESW8	34	4	10	209	22.9	23.48	129839	110574	98707.9	397075	1.85927e+06	1.97167e+06	0.0629352	586	0.16797	3.64011	0.774767
Pgd	6-phosphogluconate dehydrogenase, decarboxylating [OS=Mus musculus]	Q9DCD0	66	24	108	483	53.2	269.02	3.22407e+06	3.89565e+06	3.6423e+06	8.70979e+06	3.65329e+07	3.68636e+07	0.0634153	587	0.168963	2.93154	0.772207
Ap3d1	AP-3 complex subunit delta-1 [OS=Mus musculus]	O54774	11	9	16	1199	135	24.59	223107	312163	137842	625688	2.85967e+06	2.7866e+06	0.0639234	588	0.170027	3.22	0.769481
Rpl14	60S ribosomal protein L14 [OS=Mus musculus]	Q9CR57	26	5	72	217	23.5	172.35	3.62427e+06	4.77793e+06	5.30245e+06	2.92305e+07	1.34304e+07	1.25298e+07	0.0640211	589	0.169998	2.00976	0.769555
Cpne3	Copine-3 [OS=Mus musculus]	Q8BT60	33	14	40	533	59.5	88.37	565228	576909	646684	2.3771e+06	1.26156e+07	1.1113e+07	0.0640307	590	0.169736	3.86729	0.770227
Sept11	Septin-11 [OS=Mus musculus]	Q8C1B7	29	11	25	431	49.7	44.55	290867	250051	376771	1.7085e+06	9.76016e+06	9.25719e+06	0.0643053	591	0.170175	4.49728	0.769104
Trim16	Tripartite motif-containing protein 16 [OS=Mus musculus]	Q99PP9	19	7	16	556	62.9	29.51	195748	173498	76955.3	445209	2.00602e+06	2.13634e+06	0.0643085	592	0.169896	3.36196	0.769817
Sgpl1	sphingosine-1-phosphate lyase 1 [OS=Mus musculus]	Q8R0X7	11	6	12	568	63.6	14.77	133907	288524	239946	485304	1.9806e+06	1.86788e+06	0.0643748	593	0.169784	2.7099	0.770102
Ighg2a	Ig gamma-2A chain C region secreted form [OS=Mus musculus]	P01864-1	22	5	51	335	36.6	101.54	1.56586e+06	1.3631e+06	1.69708e+06	120557	1.16435e+06	868114	0.0644391	594	0.169668	-1.10342	0.7704
Ass1	Argininosuccinate synthase [OS=Mus musculus]	P16460	20	7	13	412	46.6	10.37	164757	196202	280529	704568	3.50086e+06	2.84965e+06	0.0647567	595	0.170217	3.45917	0.768996
Calm3; Calm1; Calm2	Calmodulin [OS=Mus musculus]	P62204	47	7	38	149	16.8	79.85	402812	521801	968393	3.45093e+06	1.99494e+07	1.64703e+07	0.0653765	596	0.171559	4.39657	0.765588
Mcm6	DNA replication licensing factor MCM6 [OS=Mus musculus]	P97311	22	14	35	821	92.8	66.39	485210	524780	584839	1.47019e+06	6.30524e+06	7.07243e+06	0.0654353	597	0.171425	3.21878	0.765926
Rars	arginine--tRNA ligase, cytoplasmic [OS=Mus musculus]	Q9D0I9	46	25	98	660	75.6	224.44	1.09598e+06	6.66063e+06	744950	9.17869e+06	2.48892e+07	3.70649e+07	0.0655968	598	0.171561	3.06472	0.765582
Rpl35a-ps4; Rpl35a; Rpl35a-ps2; Gm10243; Rpl35a-ps5; LOC100862595; Gm14279; LOC100048620	60S ribosomal protein L35a [OS=Mus musculus]	O55142	41	8	51	110	12.5	43.59	2.47974e+06	3.93367e+06	3.11147e+06	2.59517e+07	1.06787e+07	1.10189e+07	0.0657025	599	0.17155	2.32268	0.765608
Fermt2	Fermitin family homolog 2 [OS=Mus musculus]	Q8CIB5	27	17	46	680	77.8	79.76	811677	877584	725613	2.44834e+06	9.75843e+06	1.21007e+07	0.0660428	600	0.172152	3.33138	0.764089
2310022B05Rik	Uncharacterized protein C1orf198 homolog [OS=Mus musculus]	Q8C3W1	21	5	12	322	35.3	21.36	273208	130915	118834	557155	2.31316e+06	2.81224e+06	0.066174	601	0.172207	3.44178	0.76395
Wdr1	WD repeat-containing protein 1 [OS=Mus musculus]	O88342	65	23	94	606	66.4	234.82	1.60757e+06	2.22356e+06	1.08819e+06	7.45895e+06	4.18047e+07	4.25905e+07	0.0666913	602	0.173264	4.22282	0.761291
Srpk3	SRSF protein kinase 3 [OS=Mus musculus]	Q9Z0G2	2	1	1	565	62.3	1.72	62572.4	53146.7	29357.3	72318	199616	173640	0.0667917	603	0.173237	1.61885	0.761358
Ctps	CTP synthase 1 [OS=Mus musculus]	P70698	20	10	27	591	66.6	42.34	336213	282317	180351	870867	4.13274e+06	4.64165e+06	0.0671674	604	0.173923	3.59377	0.759642
Ubxn1	UBX domain-containing protein 1 [OS=Mus musculus]	Q922Y1	42	6	19	297	33.6	55.81	191839	177572	166749	762442	3.26928e+06	4.23466e+06	0.0674728	605	0.174426	3.94652	0.75839
Galk2	N-acetylgalactosamine kinase [OS=Mus musculus]	Q68FH4	13	5	10	458	50.5	12.59	72531.3	95835.9	178051	560322	1.88417e+06	2.83543e+06	0.0674925	606	0.174188	3.92993	0.758981
Myo1c	Isoform 3 of Unconventional myosin-Ic [OS=Mus musculus]	Q9WTI7-3	57	46	203	1044	119.8	455.24	2.77929e+06	3.09497e+06	2.33523e+06	1.14223e+07	4.9543e+07	6.35471e+07	0.0675646	607	0.174087	3.92285	0.759233
Cmpk1	UMP-CMP kinase [OS=Mus musculus]	Q9DBP5	52	8	32	196	22.2	51.07	277948	321240	349269	1.19993e+06	6.46503e+06	6.7842e+06	0.0678203	608	0.174459	3.92926	0.758307
IghmAC38.205.12	Ig heavy chain V region AC38 205.12 [OS=Mus musculus]	P06330	28	2	20	118	12.9	57.15	862812	742782	845874	29053.9	481268	605590	0.0678421	609	0.174228	-1.13542	0.758881
Sept10	septin-10 [OS=Mus musculus]	Q8C650-1	6	3	6	452	52.4	9.01	61028.8	55063.2	45508.5	173071	932856	871536	0.0679584	610	0.174241	3.61315	0.75885
Hmga1; Hmga1-rs1; Hmga1b	High mobility group protein HMG-I/HMG-Y [OS=Mus musculus]	P17095-2	23	3	32	107	11.6	36.55	4.26826e+06	2.6812e+06	3.10846e+06	2.23285e+06	2.26627e+06	1.26054e+06	0.0681614	611	0.174475	-0.804275	0.758266
Fdps	Farnesyl pyrophosphate synthase [OS=Mus musculus]	Q920E5	8	2	6	353	40.6	6.02	19757.1	19675.9	23358.3	325429	2.2952e+06	1.93292e+06	0.0687279	612	0.175638	6.18028	0.755382
Cpsf7	Cleavage and polyadenylation specificity factor subunit 7 [OS=Mus musculus]	Q8BTV2	7	2	4	471	52	11.56	38450.9	30004.6	9758.94	54376.3	187375	225826	0.0692557	613	0.176698	2.5797	0.752768
Arpc1b	Actin-related protein 2/3 complex subunit 1B [OS=Mus musculus]	Q9WV32	46	12	50	372	41	118.02	407967	316443	458652	2.91362e+06	1.80249e+07	1.96274e+07	0.0692788	614	0.176469	5.09967	0.753331
Atg7	Ubiquitin-like modifier-activating enzyme ATG7 [OS=Mus musculus]	Q9D906	10	6	12	698	77.5	7.74	161505	102904	118343	322834	1.25149e+06	1.56361e+06	0.0695484	615	0.176868	3.03534	0.752351
Igkv12-41	Ig kappa chain V-V region K2 [OS=Mus musculus]	P01635	41	4	40	115	12.6	85.53	5.91047e+06	6.69205e+06	7.36718e+06	2.18089e+06	5.34963e+06	4.67582e+06	0.0696436	616	0.176822	-0.710182	0.752463
Hist4h4; Hist1h4a; Hist1h4k; Hist1h4c; Hist1h4i; Hist1h4n; Hist1h4h; Hist1h4f; Hist1h4j; Hist1h4b; Hist1h4m; Hist1h4d; Hist2h4; LOC100862646; LOC102641229	histone H4 [OS=Mus musculus]	P62806	62	16	800	103	11.4	2122.04	1.18572e+09	1.27938e+09	1.39705e+09	7.24281e+08	1.08652e+09	1.0705e+09	0.0698852	617	0.177148	-0.422683	0.751663
Psmd2	26S proteasome non-ATPase regulatory subunit 2 [OS=Mus musculus]	Q8VDM4	14	8	14	908	100.1	35.02	191657	211172	190346	536248	2.25951e+06	2.76735e+06	0.0701763	618	0.177598	3.22936	0.750561
Mapre2	Microtubule-associated protein RP/EB family member 2 [OS=Mus musculus]	Q8R001	19	6	12	326	36.9	20.22	119460	174905	147932	567913	3.19537e+06	2.41247e+06	0.0701953	619	0.177359	3.80353	0.751146
Psmb5	proteasome subunit beta type-5 [OS=Mus musculus]	O55234	3	1	1	264	28.5	0	38925	39932.9	5991.73	57139.6	161549	212667	0.0702951	620	0.177325	2.3459	0.75123
Copa	coatomer subunit alpha [OS=Mus musculus]	Q8CIE6	36	33	105	1224	138.3	205.58	1.10541e+06	936529	1.38386e+06	4.02941e+06	2.03875e+07	2.38661e+07	0.0708673	621	0.178481	3.817	0.748409
Spna2; Sptan1	Spectrin alpha chain, non-erythrocytic 1 [OS=Mus musculus]	P16546	3	5	7	2472	284.4	12.18	194376	158148	152351	366592	1.74045e+06	1.66033e+06	0.0710817	622	0.178733	2.89956	0.747796
Anxa1	annexin A1 [OS=Mus musculus]	P10107	62	21	88	346	38.7	159.33	2.02629e+06	2.52503e+06	3.16015e+06	4.41727e+06	1.58001e+07	1.71195e+07	0.071132	623	0.178572	2.27552	0.748186
Dnm2	Dynamin-2 [OS=Mus musculus]	P39054-1	6	4	8	870	98.1	13.01	161414	35694.5	71819.5	290520	735255	1.21422e+06	0.0712392	624	0.178555	3.0582	0.748229
Rpa1	Replication protein A 70 kDa DNA-binding subunit [OS=Mus musculus]	Q8VEE4	32	18	49	623	69	89.53	1.0312e+06	1.21216e+06	1.47199e+06	2.57695e+06	1.14835e+07	1.18143e+07	0.0712676	625	0.17834	2.79997	0.748751
Cd5l	CD5 antigen-like [OS=Mus musculus]	Q9QWK4	43	14	132	352	38.8	217.6	1.52437e+07	1.31408e+07	1.53744e+07	1.35275e+07	1.10786e+07	1.03467e+07	0.0713065	626	0.178152	-0.324169	0.749208
Hp1bp3	Heterochromatin protein 1-binding protein 3 [OS=Mus musculus]	Q3TEA8-1	35	17	51	554	60.8	63.23	3.64582e+06	3.73605e+06	5.25941e+06	5.05814e+06	9.24639e+06	8.61234e+06	0.071309	627	0.177874	0.858267	0.749886
Adprh	[Protein ADP-ribosylarginine] hydrolase [OS=Mus musculus]	P54923	21	4	12	362	40	26.18	190790	270889	311099	469519	1.94045e+06	1.80643e+06	0.0713916	628	0.177797	2.44789	0.750076
Ltn1	E3 ubiquitin-protein ligase listerin [OS=Mus musculus]	Q6A009	1	1	2	1767	198.8	7.55	41373.6	15615.9	23586.5	45346.2	161284	162572	0.0720244	629	0.179088	2.19599	0.746934
Ilk	Integrin-linked protein kinase [OS=Mus musculus]	O55222	38	15	73	452	51.3	127.04	434322	622760	582172	3.73382e+06	2.41304e+07	2.66445e+07	0.0720376	630	0.178836	5.05538	0.747545
Dnajb6	DnaJ homolog subfamily B member 6 [OS=Mus musculus]	O54946-1	3	1	2	365	39.8	2.01	17793.9	9438.93	46712.8	55494.7	159101	94341.9	0.0721276	631	0.178776	2.06278	0.747691
Ccdc6	coiled-coil domain-containing protein 6 [OS=Mus musculus]	D3YZP9	6	2	3	469	52.9	3.32	46321.8	59654.2	37869.6	108320	525787	431487	0.0721657	632	0.178587	2.88906	0.748149
Tubb4b	Tubulin beta-4B chain [OS=Mus musculus]	P68372	81	26	651	445	49.8	1602.02	561520	375768	790397	1.80054e+06	9.32694e+06	1.05702e+07	0.0721791	633	0.178338	3.65063	0.748756
Ctr9	RNA polymerase-associated protein CTR9 homolog [OS=Mus musculus]	Q62018-1	4	2	3	1173	133.3	0	47681.7	36111.7	41005.9	57560.4	164630	169778	0.0724078	634	0.178621	1.65113	0.748067
Mcm4	DNA replication licensing factor MCM4 [OS=Mus musculus]	P49717	16	11	30	862	96.7	49.57	469803	366297	313913	1.16588e+06	4.65409e+06	6.248e+06	0.0724489	635	0.178441	3.39146	0.748505
	Ig heavy chain V region MOPC 141 [OS=Mus musculus]	P01819	12	2	29	144	15.7	39.27	4.60618e+06	3.09772e+06	3.58201e+06	5.21383e+06	4.55872e+06	6.11808e+06	0.0727134	636	0.178811	0.493654	0.747606
Tubb6	Tubulin beta-6 chain [OS=Mus musculus]	Q922F4	64	22	364	447	50.1	803.08	129879	615477	290913	1.56624e+06	9.7587e+06	1.04818e+07	0.0728685	637	0.178911	4.3953	0.747363
Zc3h11a	Zinc finger CCCH domain-containing protein 11A [OS=Mus musculus]	Q6NZF1	4	2	3	792	86.4	1.81	68542.3	52075.1	56619.6	114613	498947	522190	0.0730809	638	0.179151	2.67989	0.74678
Syncrip	Heterogeneous nuclear ribonucleoprotein Q [OS=Mus musculus]	Q7TMK9	18	9	31	623	69.6	52.01	215543	399121	258942	2.68169e+06	2.05078e+07	1.88776e+07	0.073303	639	0.179414	5.58956	0.746143
Hsd17b12	Very-long-chain 3-oxoacyl-CoA reductase [OS=Mus musculus]	O70503-1	17	4	7	312	34.7	13.53	109388	72035.3	105640	269033	1.46545e+06	1.55852e+06	0.0733693	640	0.179296	3.51996	0.746429
Arfgap3	ADP-ribosylation factor GTPase-activating protein 3 [OS=Mus musculus]	Q9D8S3	3	1	3	523	57.4	5.61	63764.7	36501	45555.8	405343	178870	148895	0.0738327	641	0.180147	2.32982	0.744372
Sh3gl1	Endophilin-A2 [OS=Mus musculus]	Q62419	28	9	27	368	41.5	44.51	564449	311450	204119	1.09258e+06	5.67257e+06	6.54859e+06	0.0738918	642	0.180011	3.62379	0.744702
Nudc	nuclear migration protein nudC [OS=Mus musculus]	O35685	12	3	9	332	38.3	7.65	226532	190451	203524	274801	701425	787650	0.0744707	643	0.181139	1.50723	0.741989
Cand2	Cullin-associated NEDD8-dissociated protein 2 [OS=Mus musculus]	Q6ZQ73	3	3	3	1235	135.5	4.31	21601.7	29056.8	45784.1	57698.6	247284	225836	0.074472	644	0.18086	2.46047	0.742656
Mtap	S-methyl-5'-thioadenosine phosphorylase [OS=Mus musculus]	Q9CQ65	49	9	29	283	31	80.44	356246	272975	253265	1.4238e+06	9.07088e+06	1.01448e+07	0.074478	645	0.180595	4.54769	0.743295
Ywhae	14-3-3 protein epsilon [OS=Mus musculus]	P62259	55	16	106	255	29.2	172.57	1.80889e+06	1.41035e+06	1.36439e+06	4.02206e+06	2.26441e+07	2.32475e+07	0.0748506	646	0.181217	3.44487	0.7418
Dhx15	Pre-mRNA-splicing factor ATP-dependent RNA helicase DHX15 [OS=Mus musculus]	O35286	16	10	20	795	90.9	31.77	1.23479e+06	743877	1.16319e+06	1.4958e+06	4.09098e+06	4.739e+06	0.0753032	647	0.182031	1.71656	0.739854
Psmd14	26S proteasome non-ATPase regulatory subunit 14 [OS=Mus musculus]	O35593	22	4	11	310	34.6	22.79	48343.2	92121.4	47193.2	264223	1.39014e+06	1.76604e+06	0.0754145	648	0.182019	4.18799	0.739883
Copb1	Coatomer subunit beta [OS=Mus musculus]	Q9JIF7	33	22	60	953	107	92.54	613686	711451	873243	2.07028e+06	1.06235e+07	1.25373e+07	0.0755533	649	0.182073	3.52069	0.739754
Tecr	Very-long-chain enoyl-CoA reductase [OS=Mus musculus]	Q9CY27	6	3	6	308	36.1	6.34	113120	95303.2	123124	3.35094e+06	1.20769e+06	1.06119e+06	0.0758386	650	0.182479	4.08324	0.738786
Ighv5-17	Ig heavy chain V region MOPC 21 [OS=Mus musculus]	P01783	16	2	19	136	15.1	37.57	961195	1.30769e+06	1.34444e+06	64099.4	917714	636678	0.0759004	651	0.182348	-1.15868	0.7391
Cp	Ceruloplasmin [OS=Mus musculus]	Q61147	37	30	239	1061	121.1	461.98	4.44578e+07	4.93287e+07	4.15004e+07	3.81066e+06	3.30964e+07	3.0099e+07	0.0763064	652	0.183042	-1.01366	0.73745
Ugdh	UDP-glucose 6-dehydrogenase [OS=Mus musculus]	O70475	68	24	117	493	54.8	286.3	1.07656e+06	1.15761e+06	1.22087e+06	6.38457e+06	4.83868e+07	4.87455e+07	0.0766459	653	0.183575	4.90502	0.736187
Snx9	Sorting nexin-9 [OS=Mus musculus]	Q91VH2	6	3	9	595	66.5	21.09	157524	64881.4	335752	360512	1.39261e+06	1.02829e+06	0.076686	654	0.18339	2.31708	0.736625
Sec31a	Protein transport protein Sec31A [OS=Mus musculus]	Q3UPL0	26	27	91	1230	133.5	186.7	2.86761e+06	2.89738e+06	2.93144e+06	5.196e+06	2.41828e+07	2.18768e+07	0.0766874	655	0.183113	2.55921	0.73728
Tceb1; Eloc; LOC101056616; LOC102642819	elongin-C [OS=Mus musculus]	P83940	53	5	14	112	12.5	20.89	138381	132015	99851.1	569690	3.94716e+06	4.28101e+06	0.0768429	656	0.183205	4.57059	0.737063
Tradd; LOC105242493	Tumor necrosis factor receptor type 1-associated DEATH domain protein [OS=Mus musculus]	Q3U0V2	19	4	9	310	34.6	14.68	177038	145726	108913	329048	1.92956e+06	1.81996e+06	0.0782403	657	0.186252	3.24004	0.729898
Pfkm	ATP-dependent 6-phosphofructokinase, muscle type [OS=Mus musculus]	P47857	2	2	2	780	85.2	2.14	36534.3	50776.5	91607.8	310208	262143	782913	0.0786598	658	0.186966	2.9212	0.728236
Cnot3	CCR4-NOT transcription complex subunit 3 [OS=Mus musculus]	Q8K0V4	3	3	6	751	81.9	3.45	116350	123426	116697	1.47683e+06	3.6507e+06	989810	0.078719	659	0.186823	4.10104	0.728569
Hspa9	Stress-70 protein, mitochondrial [OS=Mus musculus]	P38647	11	6	10	679	73.4	16.7	366923	335820	243420	577969	2.00861e+06	2.60743e+06	0.0787312	660	0.186569	2.45669	0.72916
Dscr3	Down syndrome critical region protein 3 homolog [OS=Mus musculus]	O35075	7	2	3	297	32.9	3.62	94947.1	76971.7	62817.3	112037	394324	342036	0.0788818	661	0.186643	1.8537	0.728988
Apcs	Serum amyloid P-component [OS=Mus musculus]	P12246	42	9	110	224	26.2	205.88	1.79041e+07	2.28898e+07	1.64409e+07	9.58139e+06	1.47448e+07	1.46675e+07	0.0790321	662	0.186716	-0.553655	0.728818
St13	Hsc70-interacting protein [OS=Mus musculus]	Q99L47	17	5	11	371	41.6	17.54	360957	141569	206329	690902	4.20321e+06	3.12808e+06	0.0792357	663	0.186915	3.50043	0.728356
Dnajb4	DnaJ homolog subfamily B member 4 [OS=Mus musculus]	Q9D832	47	13	55	337	37.8	118.21	876378	609146	469634	2.08732e+06	1.42208e+07	1.50829e+07	0.079578	664	0.18744	4.005	0.727138
Pafah1b2	platelet-activating factor acetylhydrolase IB subunit beta [OS=Mus musculus]	Q61206	52	7	25	229	25.6	73.54	253384	242582	250633	701911	3.96571e+06	4.73858e+06	0.0799512	665	0.188036	3.65521	0.72576
Vbp1	Prefoldin subunit 3 [OS=Mus musculus]	P61759	57	12	68	196	22.4	154.17	322196	403331	422808	4.58099e+06	2.62506e+07	3.69665e+07	0.0800483	666	0.187981	5.88363	0.725886
Sp3	transcription factor Sp3 [OS=Mus musculus]	O70494-1	2	1	2	783	82.3	0	25899	15177.4	34327.6	53205.5	75491.5	146343	0.0806817	667	0.189185	1.86693	0.723114
Usp7	Ubiquitin carboxyl-terminal hydrolase 7 [OS=Mus musculus]	Q6A4J8	11	9	12	1103	128.4	12.55	249219	204073	233436	327367	1.19461e+06	1.26681e+06	0.0812082	668	0.190134	2.02183	0.72094
C80913; Uri1	Unconventional prefoldin RPB5 interactor [OS=Mus musculus]	Q3TLD5	6	2	5	531	59	12.8	26867.6	59884.8	77493.8	108693	481805	584762	0.0813015	669	0.190068	2.83905	0.721091
AI314180	Proteasome-associated protein ECM29 homolog [OS=Mus musculus]	Q6PDI5-1	23	28	55	1840	203.6	119.8	708776	665323	558790	1.78768e+06	1.1446e+07	1.28318e+07	0.0815227	670	0.190301	3.75331	0.720559
Ppp2r1b	Serine/threonine-protein phosphatase 2A 65 kDa regulatory subunit A beta isoform [OS=Mus musculus]	Q7TNP2	5	2	2	601	65.9	4.85	47582.3	39771.3	14824.4	50955.2	186340	162327	0.0817361	671	0.190515	1.96755	0.720072
Wdr6	WD repeat-containing protein 6 [OS=Mus musculus]	Q99ME2	19	15	25	1125	121.8	40.5	468349	431412	394393	1.00953e+06	6.66978e+06	6.18953e+06	0.081759	672	0.190284	3.42177	0.720597
Vcl	Vinculin [OS=Mus musculus]	Q64727	27	22	74	1066	116.6	180.53	1.05783e+06	788595	1.50554e+06	3.72563e+06	2.0692e+07	2.68576e+07	0.0821478	673	0.190905	3.93518	0.719182
Ikbkap	Elongator complex protein 1 [OS=Mus musculus]	Q7TT37	5	7	16	1333	149.5	15.07	164506	190307	202816	401772	2.27137e+06	2.53502e+06	0.0821844	674	0.190707	3.2234	0.719634
Numbl	Numb-like protein [OS=Mus musculus]	O08919	2	1	1	604	64.1	0	53713.2	16250.8	34950.1	63760.7	330060	289010	0.0822505	675	0.190578	2.70232	0.719928
Ubr4	e3 ubiquitin-protein ligase UBR4 [OS=Mus musculus]	A2AN08	9	30	49	5180	571.9	80.93	3.63898e+06	3.58667e+06	3.20647e+06	4.18151e+06	1.08247e+07	9.4603e+06	0.0825547	676	0.190999	1.22978	0.718968
Dnaja1	DnaJ homolog subfamily A member 1 [OS=Mus musculus]	P63037	72	19	71	397	44.8	183.52	2.3541e+06	2.70335e+06	599262	3.74635e+06	2.19275e+07	2.08022e+07	0.0830057	677	0.191759	3.03845	0.717244
Rbpj	Recombining binding protein suppressor of hairless [OS=Mus musculus]	P31266-1	2	1	1	526	58.5	0	29446.2	35354.6	31115.4	54753.9	288380	272268	0.0831244	678	0.19175	2.68168	0.717264
Hba-a1; Hba-a2	Hemoglobin subunit alpha [OS=Mus musculus]	P01942	17	3	57	142	15.1	129.96	4.76686e+06	5.4971e+06	4.96232e+06	1.14095e+07	2.67519e+07	1.18524e+07	0.0831478	679	0.191522	1.71576	0.717782
Nploc4	Nuclear protein localization protein 4 homolog [OS=Mus musculus]	P60670-1	12	6	15	608	68	30.17	220772	133709	245277	687742	2.28503e+06	1.0018e+06	0.0832134	680	0.191391	2.72835	0.718079
Supt5; Supt5h	Transcription elongation factor Spt5 [OS=Mus musculus]	O55201	10	7	17	1082	120.6	17.78	225454	139033	138077	406392	1.87228e+06	1.13518e+06	0.0840515	681	0.193035	2.76402	0.714365
Ssrp1	FACT complex subunit SSRP1 [OS=Mus musculus]	Q08943	12	8	17	708	80.8	30.1	327720	333192	308956	529143	2.27907e+06	2.67666e+06	0.0846537	682	0.194133	2.4996	0.711901
Psmd3	26S proteasome non-ATPase regulatory subunit 3 [OS=Mus musculus]	P14685	9	4	4	530	60.7	2.22	77091.8	193096	76374.1	178994	730314	619891	0.0846914	683	0.193935	2.14159	0.712345
Cdk9	Cyclin-dependent kinase 9 [OS=Mus musculus]	Q99J95-1	5	2	3	372	42.7	2.61	44956.9	7455.43	23075.7	40746.7	155743	174206	0.0847132	684	0.193701	2.29592	0.712868
Copg; Copg1	Coatomer subunit gamma-1 [OS=Mus musculus]	Q9QZE5	31	17	43	874	97.5	90.99	493127	412719	546207	1.44891e+06	9.68895e+06	1.15573e+07	0.0847722	685	0.193553	3.96622	0.713201
Top2b	DNA topoisomerase 2-beta [OS=Mus musculus]	Q64511	20	26	67	1612	181.8	106.76	1.48924e+06	1.48288e+06	925894	2.59162e+06	1.62502e+07	1.64414e+07	0.0848042	686	0.193344	3.17817	0.71367
Sec23ip	SEC23-interacting protein [OS=Mus musculus]	Q6NZC7	5	4	8	998	110.7	9.27	73753.9	144683	124892	181985	887206	889112	0.0849954	687	0.193497	2.51194	0.713325
Psma4	Proteasome subunit alpha type-4 [OS=Mus musculus]	Q9R1P0	26	6	10	261	29.5	16.97	254694	405671	211308	479229	2.48963e+06	2.37263e+06	0.0850102	688	0.19325	2.61538	0.713881
Flii	protein flightless-1 homolog [OS=Mus musculus]	Q9JJ28	5	5	5	1271	144.7	7.96	98680.8	146121	131942	227926	1.09678e+06	1.29939e+06	0.0850288	689	0.193012	2.80017	0.714417
Tcea1	Transcription elongation factor A protein 1 [OS=Mus musculus]	P10711	17	5	10	301	33.9	10.86	107615	121314	119499	308464	2.42858e+06	2.34961e+06	0.0851587	690	0.193026	3.86778	0.714383
Lypla2	acyl-protein thioesterase 2 [OS=Mus musculus]	Q9WTL7	26	3	7	231	24.8	16.4	55347.5	68578.4	68412.7	213545	1.24151e+06	759629	0.0857321	691	0.194045	3.52538	0.712098
LOC100044829; Fbl; LOC102643269	rRNA 2'-O-methyltransferase fibrillarin [OS=Mus musculus]	P35550	23	4	8	327	34.3	13.99	221663	136408	95650.1	3.26921e+06	969187	1.1975e+06	0.0860046	692	0.19438	3.58264	0.711347
Gfpt1	glutamine--fructose-6-phosphate aminotransferase [isomerizing] 1 [OS=Mus musculus]	P47856	32	17	62	697	78.5	126.39	215815	239461	257420	604927	3.20935e+06	4.21749e+06	0.0860423	693	0.194185	3.49436	0.711784
Smarcc1	SWI/SNF complex subunit SMARCC1 [OS=Mus musculus]	P97496	25	23	58	1104	122.8	117.18	1.1059e+06	995749	1.07401e+06	1.63902e+06	8.31389e+06	7.58192e+06	0.0862644	694	0.194406	2.4651	0.711291
Rbx1	E3 ubiquitin-protein ligase RBX1 [OS=Mus musculus]	P62878	25	2	6	108	12.3	4.86	73690.7	67550.2	70464.9	194575	535446	935049	0.0863039	695	0.194215	2.97545	0.711718
Tuba1a	tubulin alpha-1A chain [OS=Mus musculus]	P68369	73	27	432	451	50.1	1261.65	406813	383859	587275	1.86595e+06	1.04295e+07	1.47549e+07	0.0867509	696	0.19494	4.29505	0.710099
Actn4	Alpha-actinin-4 [OS=Mus musculus]	P57780	34	24	73	912	104.9	155.57	1.72345e+06	393568	2.10522e+06	1.98425e+06	5.98889e+06	6.44441e+06	0.0874252	697	0.196174	1.77175	0.707359
Sugt1	Protein SGT1 homolog [OS=Mus musculus]	Q9CX34	32	10	26	336	38.1	33.57	1.065e+06	1.25358e+06	733163	1.62233e+06	8.7507e+06	8.71797e+06	0.0875879	698	0.196257	2.64519	0.707175
Dpy30	Protein dpy-30 homolog [OS=Mus musculus]	Q99LT0	20	1	3	99	11.2	10.47	8914.87	22387.3	39268.1	43728.2	222274	263677	0.0877588	699	0.196359	2.90799	0.70695
Stub1	STIP1 homology and U box-containing protein 1 [OS=Mus musculus]	Q9WUD1	30	8	23	304	34.9	49.77	351031	354887	506312	719622	4.57672e+06	4.23316e+06	0.0878772	700	0.196343	2.97474	0.706985
Saa2	Serum amyloid A-2 protein [OS=Mus musculus]	P05367	7	1	1	122	13.6	1.81	56380.6	135312	198868	24193.4	49097.4	35856.9	0.0884043	701	0.197239	-1.83926	0.705008
Phldb2	Pleckstrin homology-like domain family B member 2 [OS=Mus musculus]	Q8K1N2	6	6	7	1249	141.4	8.66	134836	253220	156519	2.76167e+06	656140	1.31596e+06	0.0884238	702	0.197001	3.11978	0.705531
Vps26a	Vacuolar protein sorting-associated protein 26A [OS=Mus musculus]	P40336	17	4	7	327	38.1	15.56	76045.3	75275.6	101646	192192	778766	1.13978e+06	0.0884608	703	0.196803	3.06073	0.705968
Ighg2b	Ig gamma-2b chain C region [OS=Mus musculus]	P01867-1	62	34	5693	404	44.2	19838.4	8.34056e+09	7.64389e+09	1.00023e+10	5.65133e+09	6.72719e+09	7.58487e+09	0.0884625	704	0.196528	-0.38042	0.706577
Larp4	La-related protein 4 [OS=Mus musculus]	Q8BWW4	12	8	19	719	79.7	34.23	379787	270599	2.23397e+06	1.69945e+06	4.45124e+06	3.73708e+06	0.0885583	705	0.196461	1.7774	0.706723
Uap1l1	UDP-N-acetylhexosamine pyrophosphorylase-like protein 1 [OS=Mus musculus]	Q3TW96-1	6	3	5	507	56.6	4.75	115445	40830.9	94295.3	129420	665252	661786	0.0885817	706	0.196235	2.53917	0.707224
Sept2	septin-2 [OS=Mus musculus]	P42208	61	15	58	361	41.5	123.14	550301	496891	590865	3.35048e+06	3.5544e+07	2.79273e+07	0.0889382	707	0.196746	5.35026	0.706095
Dnajb1	dnaJ homolog subfamily B member 1 [OS=Mus musculus]	Q9QYJ3	14	5	6	340	38.1	12.48	171758	143824	140486	471521	2.2392e+06	3.32967e+06	0.0891043	708	0.196835	3.72732	0.705898
Gars	Glycine--tRNA ligase [OS=Mus musculus]	Q9CZD3	7	4	6	729	81.8	5.08	66756.1	55360.6	109745	130317	773740	806971	0.0893527	709	0.197105	2.88353	0.705302
Aldh3a2	Fatty aldehyde dehydrogenase [OS=Mus musculus]	P47740	6	3	5	484	53.9	6.74	111550	102064	91865.9	147975	718764	604985	0.0898482	710	0.197919	2.26836	0.703512
Snta1	Alpha-1-syntrophin [OS=Mus musculus]	Q61234	6	2	2	503	53.6	3.34	113050	111247	51155.2	124812	523508	495023	0.0901002	711	0.198195	2.05338	0.702907
Lima1	LIM domain and actin-binding protein 1 [OS=Mus musculus]	Q9ERG0	6	5	18	753	84	34.18	2.41815e+06	1.29031e+06	124872	2.02489e+06	4.09775e+06	4.09703e+06	0.0901308	712	0.197984	1.41468	0.70337
Ptpn12	Tyrosine-protein phosphatase non-receptor type 12 [OS=Mus musculus]	P35831	6	3	6	775	86.5	8.62	29092.7	85493.2	92317.1	95717.9	342033	280123	0.0903804	713	0.198254	1.79477	0.702779
Rps6ka2	Ribosomal protein S6 kinase alpha-2 [OS=Mus musculus]	Q9WUT3	4	3	5	733	83.1	0	82330.3	115585	73227	213354	1.16756e+06	729333	0.0905464	714	0.19834	2.96029	0.70259
Trim32	E3 ubiquitin-protein ligase TRIM32 [OS=Mus musculus]	Q8CH72	12	7	12	655	72	17.6	316670	105576	250210	442110	3.4377e+06	3.09861e+06	0.0911546	715	0.199393	3.37539	0.700291
Ighg3	Ig gamma-3 chain C region [OS=Mus musculus]	P03987	64	21	1660	398	43.9	4730.15	1.04605e+09	9.38329e+08	1.13231e+09	5.15023e+08	8.40792e+08	8.92333e+08	0.0912279	716	0.199274	-0.47128	0.700549
Samd4	Protein Smaug homolog 1 [OS=Mus musculus]	Q8CBY1-1	19	9	25	711	78.3	52.01	1.15079e+06	1.14527e+06	1.42593e+06	1.62936e+06	6.365e+06	7.02509e+06	0.0913367	717	0.199234	2.01269	0.700637
Csnk2a2	casein kinase II subunit alpha' [OS=Mus musculus]	O54833	2	1	1	350	41.2	1.7	16647.2	44632.6	23800.9	40418.1	154700	179558	0.0915089	718	0.199331	2.13874	0.700424
Prkag1	5'-AMP-activated protein kinase subunit gamma-1 [OS=Mus musculus]	O54950	20	5	15	330	37.5	28.61	204566	168587	151892	483420	3.23426e+06	4.2201e+06	0.0916515	719	0.199364	3.91822	0.700352
Nfkb2	Nuclear factor NF-kappa-B p100 subunit [OS=Mus musculus]	Q9WTK5	4	2	3	899	96.8	7.59	54317.7	99476.9	104480	140906	271292	451131	0.0918149	720	0.199442	1.74101	0.700183
Psmb4	Proteasome subunit beta type-4 [OS=Mus musculus]	P99026	4	1	1	264	29.1	0	53195	61520.8	19925	56814.4	142119	147111	0.0920011	721	0.19957	1.36184	0.699905
Dync1h1	Cytoplasmic dynein 1 heavy chain 1 [OS=Mus musculus]	Q9JHU4	19	68	140	4644	531.7	232.17	2.91233e+06	2.53789e+06	1.85793e+06	3.93533e+06	2.61551e+07	2.42569e+07	0.092363	722	0.200077	2.89463	0.698803
Myo1d	Unconventional myosin-Id [OS=Mus musculus]	Q5SYD0	4	3	4	1006	116	6.31	106126	53858.4	57476.6	112410	540958	408665	0.0923752	723	0.199827	2.288	0.699346
Gata4	Transcription factor GATA-4 [OS=Mus musculus]	Q08369	12	3	11	441	44.6	27.31	75090.8	76013.3	69997.4	191567	1.61606e+06	1.2047e+06	0.0928465	724	0.200569	3.7681	0.697736
Mocs3	Adenylyltransferase and sulfurtransferase MOCS3 [OS=Mus musculus]	A2BDX3	13	4	7	460	49.3	10.82	149895	38244	80877.9	2.44232e+06	766682	756427	0.0931169	725	0.200876	3.88171	0.697073
Srm	spermidine synthase [OS=Mus musculus]	Q64674	61	13	36	302	34	79.92	720017	828082	309351	1.32173e+06	6.60753e+06	9.1521e+06	0.0931354	726	0.200639	3.20103	0.697585
Tubgcp3	Gamma-tubulin complex component 3 [OS=Mus musculus]	P58854	2	2	2	905	103.4	1.98	22214.6	47545.4	32713.2	48704.1	214162	249013	0.0933493	727	0.200823	2.32055	0.697187
Cand1	cullin-associated nedd8-dissociated protein 1 [OS=Mus musculus]	Q6ZQ38	25	21	41	1230	136.2	84.27	568747	551312	605772	1.20095e+06	1.01217e+07	8.31661e+06	0.093403	728	0.200662	3.50838	0.697534
Psmd13	26S proteasome non-ATPase regulatory subunit 13 [OS=Mus musculus]	Q9WVJ2	16	5	9	376	42.8	7.73	124317	179819	112232	254090	1.80676e+06	2.04197e+06	0.0937597	729	0.201153	3.30068	0.696474
Sphk2	Sphingosine kinase 2 [OS=Mus musculus]	Q9JIA7	2	1	1	617	65.6	2.21	63653.7	27824.1	45374.2	56678.5	106748	128613	0.0941782	730	0.201774	1.09355	0.695136
Eif4h	Eukaryotic translation initiation factor 4H [OS=Mus musculus]	Q9WUK2-1	13	3	5	248	27.3	2.48	92982.3	44256.2	113523	145371	1.07188e+06	1.13795e+06	0.0942385	731	0.201627	3.23146	0.695452
Cdc42ep1	Cdc42 effector protein 1 [OS=Mus musculus]	Q91W92	3	1	1	409	43.1	0	2319.87	13142.4	54928.8	51257.9	476613	462144	0.0943185	732	0.201522	3.81399	0.695677
Zc3hav1	zinc finger CCCH-type antiviral protein 1 [OS=Mus musculus]	Q3UPF5-1	21	15	22	946	106.6	27.86	724051	727612	723899	1.30121e+06	9.5379e+06	7.63887e+06	0.0945061	733	0.201647	3.08635	0.695408
Usp5	Ubiquitin carboxyl-terminal hydrolase 5 [OS=Mus musculus]	P56399	19	11	24	858	95.8	55.43	304808	356927	560904	797987	5.65646e+06	4.19894e+06	0.0946718	734	0.201726	3.12324	0.695239
Ube2l3; Gm10705	Ubiquitin-conjugating enzyme E2 L3 [OS=Mus musculus]	P68037	10	1	1	154	17.9	0	19011.1	58478.5	28191	48940.4	170128	134068	0.0948465	735	0.201823	1.74051	0.695029
Pdrg1	p53 and DNA damage-regulated protein 1 [OS=Mus musculus]	P59048	20	2	2	133	15.4	2.35	38239.4	54556.8	67975.3	76548.5	369791	288405	0.0948984	736	0.201659	2.19223	0.695382
Supt6; Supt6h	transcription elongation factor spt6 [OS=Mus musculus]	Q62383	1	1	1	1726	199	2.51	39749.8	66937.2	30093.6	59567.5	120854	92686.8	0.0949619	737	0.20152	0.997608	0.695681
Rnmt	mRNA cap guanine-N7 methyltransferase [OS=Mus musculus]	Q9D0L8-1	2	1	1	465	53.3	0	15078.7	37617	45044.8	45285.1	229662	238832	0.094995	738	0.201317	2.39412	0.696119
Ppp6c	Serine/threonine-protein phosphatase 6 catalytic subunit [OS=Mus musculus]	Q9CQR6	18	4	6	305	35.1	10.73	91651.5	68183.3	57622.9	197227	2.09094e+06	1.70254e+06	0.0949973	739	0.20105	4.19784	0.696696
Eif5; LOC100047658; LOC102641436	Eukaryotic translation initiation factor 5 [OS=Mus musculus]	P59325	15	7	16	429	48.9	17.02	210549	214637	291756	519727	5.26528e+06	5.33714e+06	0.095205	740	0.201217	3.95544	0.696335
	Ig heavy chain V region MOPC 173 [OS=Mus musculus]	P01812	60	7	73	117	13	156.86	353196	357617	468465	6584.97	278512	265912	0.0953228	741	0.201194	-1.09776	0.696384
Capzb	Isoform 2 of F-actin-capping protein subunit beta [OS=Mus musculus]	P47757-2	50	10	31	272	30.6	54.56	320022	368703	305773	1.48024e+07	4.73881e+06	4.08157e+06	0.0953681	742	0.201018	4.57007	0.696764
Prep	prolyl endopeptidase [OS=Mus musculus]	Q9QUR6	13	8	23	710	80.7	23.15	132485	167450	243224	322241	2.78631e+06	2.68252e+06	0.0955645	743	0.201161	3.41439	0.696455
Ap3b1	AP-3 complex subunit beta-1 [OS=Mus musculus]	Q9Z1T1	13	13	30	1105	122.7	39.02	634987	615219	663225	999480	5.50679e+06	6.66828e+06	0.0956865	744	0.201147	2.78352	0.696486
Rps16-ps2; Rps16	40S ribosomal protein S16 [OS=Mus musculus]	P14131	58	11	82	146	16.4	156.43	5.5211e+06	7.04107e+06	3.86256e+06	6.25503e+07	2.27203e+07	2.04253e+07	0.0956924	745	0.20089	2.68598	0.697042
Cul4a	cullin-4A [OS=Mus musculus]	Q3TCH7	10	7	10	759	87.7	13.93	102624	78267.3	75785.9	107326	461128	404940	0.095837	746	0.200924	1.92307	0.696969
Ptpn11	tyrosine-protein phosphatase non-receptor type 11 [OS=Mus musculus]	P35235	3	2	3	597	68.4	0	177768	410803	273405	949706	599913	418314	0.0959306	747	0.200851	1.19096	0.697127
Ankmy2	Ankyrin repeat and MYND domain-containing protein 2 [OS=Mus musculus]	Q3TPE9-1	3	1	1	440	48.7	1.69	34683	48887.7	58658.2	61611.8	290715	308046	0.09618	748	0.201104	2.21507	0.69658
Uba1	Ubiquitin-like modifier-activating enzyme 1 [OS=Mus musculus]	Q02053	22	18	35	1058	117.7	56.18	779159	629028	699094	1.27018e+06	1.06894e+07	8.89693e+06	0.0964564	749	0.201412	3.30704	0.695914
Stx5a	Syntaxin-5 [OS=Mus musculus]	Q8K1E0-1	5	1	1	355	39.7	2.38	8570.21	16108.3	15500.4	37146.7	222046	322578	0.0970129	750	0.202304	3.85594	0.693995
Rpl3	60S ribosomal protein L3 [OS=Mus musculus]	P27659	48	21	178	403	46.1	337.67	1.0316e+07	1.49657e+07	1.34003e+07	6.32334e+07	2.56e+07	2.85593e+07	0.0971154	751	0.202248	1.60161	0.694115
Celf2	Isoform 6 of CUGBP Elav-like family member 2 [OS=Mus musculus]	Q9Z0H4-6	4	2	3	524	55.8	7.85	59877.6	59870.2	21029.6	57856.9	188326	178529	0.0973601	752	0.202488	1.59307	0.6936
Copb2	Coatomer subunit beta' [OS=Mus musculus]	O55029	18	13	39	905	102.4	51.37	1.01215e+06	1.37363e+06	407401	1.941e+06	5.26169e+06	9.11625e+06	0.0974505	753	0.202407	2.54656	0.693774
Ppm1g	Protein phosphatase 1G [OS=Mus musculus]	Q61074	10	4	7	542	58.7	8.95	101635	87479.4	69626.8	153515	1.48338e+06	1.3501e+06	0.0979512	754	0.203177	3.52911	0.692125
Atp2a2	Sarcoplasmic/endoplasmic reticulum calcium ATPase 2 [OS=Mus musculus]	O55143-1	24	19	70	1044	114.8	140.9	835051	577977	427237	1.32828e+06	1.51323e+07	1.58194e+07	0.0980915	755	0.203199	4.13265	0.692079
Napg	Gamma-soluble NSF attachment protein [OS=Mus musculus]	Q9CWZ7	11	3	3	312	34.7	1.87	90858	98605	62634.7	136924	995725	1.1441e+06	0.0981496	756	0.20305	3.17492	0.692396
Hk2	Hexokinase-2 [OS=Mus musculus]	O08528	34	26	105	917	102.5	194.54	7.7167e+06	7.62268e+06	6.39048e+06	8.4131e+06	2.29604e+07	2.7388e+07	0.098226	757	0.20294	1.43519	0.692633
Tes	Testin [OS=Mus musculus]	P47226-1	25	8	19	423	48	33.2	188374	191406	321990	599586	5.51217e+06	3.89662e+06	0.0985312	758	0.203302	3.83407	0.691859
Rock2	Rho-associated protein kinase 2 [OS=Mus musculus]	P70336-1	3	3	3	1388	160.5	0	47092.7	3344.77	57691.5	58761.8	168985	246813	0.098906	759	0.203806	2.13384	0.690782
Dync1i2	cytoplasmic dynein 1 intermediate chain 2 [OS=Mus musculus]	O88487	2	1	1	612	68.4	0	33872.1	13689.4	3905.33	37310.4	188420	274411	0.098994	760	0.203719	3.28062	0.690968
Sart3	Squamous cell carcinoma antigen recognized by T-cells 3 [OS=Mus musculus]	Q9JLI8-1	13	11	21	962	109.6	26.14	256020	334538	342471	626542	3.15902e+06	4.59294e+06	0.0991174	761	0.203705	3.1667	0.690998
Ddb1	DNA damage-binding protein 1 [OS=Mus musculus]	Q3U1J4	6	4	7	1140	126.8	8.63	1.01672e+06	1.27078e+06	804913	1.21957e+06	3.35954e+06	4.0539e+06	0.0992209	762	0.20365	1.48113	0.691115
Ssu72	RNA polymerase II subunit A C-terminal domain phosphatase SSU72 [OS=Mus musculus]	Q9CY97-1	14	2	4	194	22.5	5.12	50337.6	78189.4	51378.6	105701	978763	812315	0.0994063	763	0.203763	3.39824	0.690874
Stbd1	Starch-binding domain-containing protein 1 [OS=Mus musculus]	Q8C7E7	30	8	30	338	36.1	53	203257	362999	364516	505750	4.78646e+06	4.66088e+06	0.099446	764	0.203578	3.41865	0.691269
Dync1li1	Cytoplasmic dynein 1 light intermediate chain 1 [OS=Mus musculus]	Q8R1Q8	14	6	11	523	56.6	22.49	88876.2	257493	154889	253462	1.75608e+06	2.01045e+06	0.100093	765	0.204634	3.00356	0.689022
Farp1	FERM, RhoGEF and pleckstrin domain-containing protein 1 [OS=Mus musculus]	F8VPU2	8	7	14	1048	118.8	23.58	207301	166648	178475	302022	1.30086e+06	1.86167e+06	0.100492	766	0.205182	2.64882	0.68786
Pdlim1	PDZ and LIM domain protein 1 [OS=Mus musculus]	O70400	49	9	23	327	35.8	69.13	284355	344510	339589	742866	8.12004e+06	9.66467e+06	0.100646	767	0.205228	4.25785	0.687763
Rpa3	Replication protein A 14 kDa subunit [OS=Mus musculus]	Q9CQ71	31	3	6	121	13.6	11.67	27816.3	40997.1	45967.7	90101.2	986672	747238	0.100735	768	0.205142	3.99016	0.687945
Cul3	Cullin-3 [OS=Mus musculus]	Q9JLV5	11	7	10	768	88.9	16.46	161630	187730	138482	214956	1.38042e+06	1.20311e+06	0.101034	769	0.205484	2.52016	0.687222
Msh6	DNA mismatch repair protein MSH6 [OS=Mus musculus]	P54276	2	2	2	1358	151	2.42	33634.7	25672.5	81840.5	66945.9	366809	434220	0.101245	770	0.205646	2.62045	0.686879
Npm3	Nucleoplasmin-3 [OS=Mus musculus]	Q9CPP0	10	1	4	175	19	12.61	50698.6	21469.2	46756	48170.6	155400	128112	0.101338	771	0.205568	1.47977	0.687044
Gid8	Glucose-induced degradation protein 8 homolog [OS=Mus musculus]	Q9D7M1	22	3	9	228	26.8	27.16	70976.7	87113.6	90541.9	187408	918652	491263	0.10148	772	0.20559	2.68357	0.686998
Ssr4	translocon-associated protein subunit delta [OS=Mus musculus]	Q62186	12	2	3	172	18.9	1.98	12021.3	18217.2	4590.91	251165	58356	99082.7	0.101484	773	0.205331	3.55232	0.687546
Sae1	SUMO-activating enzyme subunit 1 [OS=Mus musculus]	Q9R1T2	17	4	8	350	38.6	9.5	141747	91497	130149	173138	1.23869e+06	1.41071e+06	0.101776	774	0.205656	2.95739	0.686859
Psmc4	26S proteasome regulatory subunit 6B [OS=Mus musculus]	P54775	28	8	13	418	47.4	17.1	168470	236477	261399	324254	2.97271e+06	2.80572e+06	0.101916	775	0.205673	3.1951	0.686824
Nap1l1	Nucleosome assembly protein 1-like 1 [OS=Mus musculus]	P28656	31	9	48	391	45.3	124.42	2.30734e+06	2.2526e+06	549158	2.58102e+06	1.44852e+07	1.83189e+07	0.101989	776	0.205555	2.792	0.687073
Synpo	Isoform 2 of Synaptopodin [OS=Mus musculus]	Q8CC35-2	5	3	6	901	96.2	5.93	168881	119488	39587.9	144258	729272	825195	0.101994	777	0.2053	2.37287	0.687612
Fbln2	Fibulin-2 [OS=Mus musculus]	P37889	3	3	4	1221	131.7	3.67	53954.6	145987	178344	294692	183249	458166	0.102428	778	0.205909	1.3072	0.686324
Sfxn3	Sideroflexin-3 [OS=Mus musculus]	Q91V61	12	2	2	321	35.4	4.25	21757.8	9175.22	21788.3	27799.9	232631	271039	0.102432	779	0.205654	3.33353	0.686864
Ifi205	Interferon-activable protein 205-A [OS=Mus musculus]	Q8CGE8	32	9	40	404	45.1	101.21	39624	39594.7	41864.3	59255.5	434601	340663	0.102627	780	0.205781	2.78495	0.686595
Pls3	Plastin-3 [OS=Mus musculus]	Q99K51	3	2	3	630	70.7	4.73	99070.3	68112.9	51413.5	103936	947340	898858	0.10269	781	0.205644	3.15723	0.686885
Rbm12	RNA-binding protein 12 [OS=Mus musculus]	Q8R4X3	2	2	4	992	102.7	6.92	47609.1	61910	7814.06	58814.1	407074	481540	0.102766	782	0.205531	3.01341	0.687122
Rpl8	60S ribosomal protein L8 [OS=Mus musculus]	P62918	41	12	96	257	28	148.8	4.66145e+06	5.8965e+06	5.12874e+06	3.92198e+07	1.55059e+07	1.33632e+07	0.102911	783	0.20556	2.11788	0.687061
Rtp4	Receptor-transporting protein 4 [OS=Mus musculus]	Q9ER80	5	1	1	249	28.4	1.92	34553.8	26533.1	63816.3	64000.5	461976	351581	0.103019	784	0.205512	2.81268	0.687163
Zbtb20	Zinc finger and BTB domain-containing protein 20 [OS=Mus musculus]	Q8K0L9	11	5	12	741	81	20.51	185034	158097	109880	256259	2.07502e+06	1.52597e+06	0.103057	785	0.205326	3.08995	0.687555
Dnajc24	dnaJ homolog subfamily C member 24 [OS=Mus musculus]	Q91ZF0	5	1	2	196	22.1	1.66	40507.1	12877.9	60850.9	49920.4	331948	315435	0.103341	786	0.205631	2.60977	0.686912
Tbcb	tubulin-folding cofactor B [OS=Mus musculus]	Q9D1E6	29	6	18	244	27.4	20.17	202678	169772	211559	303725	2.98758e+06	2.49481e+06	0.10342	787	0.205526	3.30853	0.687134
Tagln2	Transgelin-2 [OS=Mus musculus]	Q9WVA4	59	10	43	199	22.4	71.23	684663	531564	2.09945e+06	1.474e+06	9.57266e+06	9.61715e+06	0.10356	788	0.205542	2.63973	0.687099
Atp6v1h	V-type proton ATPase subunit H [OS=Mus musculus]	Q8BVE3	7	2	5	483	55.8	4.5	92243.5	44062.9	86194	97521.4	630136	525372	0.103708	789	0.205576	2.49354	0.687028
Nmd3	60S ribosomal export protein NMD3 [OS=Mus musculus]	Q99L48-1	10	4	7	503	57.6	0	91219.2	80002.3	109838	148888	1.68118e+06	1.81593e+06	0.103926	790	0.205747	3.69737	0.686666
Ddx19a	ATP-dependent RNA helicase DDX19A [OS=Mus musculus]	Q61655	5	2	3	478	53.9	1.98	52342.7	4746.74	47834.4	191668	304463	61209	0.10396	791	0.205554	2.40922	0.687075
Hnrnpm	Heterogeneous nuclear ribonucleoprotein M [OS=Mus musculus]	Q9D0E1	51	32	168	729	77.6	325.92	2.58429e+06	1.86105e+06	1.86528e+06	7.95821e+07	2.42474e+07	2.15102e+07	0.103987	792	0.205348	4.31192	0.68751
Banf1	Barrier-to-autointegration factor [OS=Mus musculus]	O54962	51	4	16	89	10.1	48.65	636513	363661	269126	614354	3.31904e+06	4.31657e+06	0.104406	793	0.205916	2.70035	0.68631
Ppme1	Protein phosphatase methylesterase 1 [OS=Mus musculus]	Q8BVQ5	2	1	1	386	42.2	0	43792.5	28619.6	54012.8	60797.9	236761	335684	0.104495	794	0.205832	2.32448	0.686488
Ripk1	Receptor-interacting serine/threonine-protein kinase 1 [OS=Mus musculus]	Q60855	11	7	15	656	74.8	10.52	247674	300045	257049	356763	2.84845e+06	3.11953e+06	0.10455	795	0.20568	2.97436	0.686807
Map2k1	Dual specificity mitogen-activated protein kinase kinase 1 [OS=Mus musculus]	P31938	6	2	6	393	43.4	0	23086.7	50475.4	97679.2	75776.4	586003	591775	0.104558	796	0.205437	2.87192	0.68732
Mgea5	protein O-GlcNAcase [OS=Mus musculus]	Q9EQQ9-1	9	8	26	916	103.1	20.2	270034	304393	309185	390751	3.54175e+06	3.57766e+06	0.104731	797	0.20552	3.08736	0.687145
Mapkapk2	MAP kinase-activated protein kinase 2 [OS=Mus musculus]	P49138	5	2	2	386	44	3.99	67000.2	72697	100670	118182	1.22469e+06	1.05625e+06	0.104883	798	0.205559	3.3192	0.687063
Strap	Serine-threonine kinase receptor-associated protein [OS=Mus musculus]	Q9Z1Z2	63	14	37	350	38.4	82.71	456885	262695	315357	674185	8.80728e+06	1.02839e+07	0.10491	799	0.205355	4.25536	0.687495
Usp4	Ubiquitin carboxyl-terminal hydrolase 4 [OS=Mus musculus]	P35123	10	8	16	962	108.3	23.58	290026	268249	249042	352348	2.16494e+06	2.58702e+06	0.104916	800	0.205111	2.66051	0.688011
Ipo7	Importin-7 [OS=Mus musculus]	Q9EPL8	17	13	33	1038	119.4	72.99	769585	669915	1.08509e+06	1.04953e+06	5.38053e+06	6.38635e+06	0.10492	801	0.204863	2.34387	0.688537
Dctn2	dynactin subunit 2 [OS=Mus musculus]	Q99KJ8	26	7	18	402	44.1	34.78	84116.2	72327.8	85792.9	139023	2.12665e+06	2.08452e+06	0.105009	802	0.20478	4.16659	0.688712
Tars	Threonine--tRNA ligase, cytoplasmic [OS=Mus musculus]	Q9D0R2	5	3	6	722	83.3	6.98	91554.8	119966	133869	145922	1.1648e+06	1.0945e+06	0.10502	803	0.204547	2.79988	0.689207
Lrrc59	Leucine-rich repeat-containing protein 59 [OS=Mus musculus]	Q922Q8	36	9	35	307	34.9	82.96	362580	426812	288648	796060	7.48804e+06	1.00168e+07	0.105207	804	0.204656	4.08543	0.688975
Ufl1	E3 UFM1-protein ligase 1 [OS=Mus musculus]	Q8CCJ3-3	7	3	5	793	89.5	6.5	106042	28381.3	51901.6	83931.5	617773	693771	0.105342	805	0.204664	2.90486	0.688959
Paics	multifunctional protein ADE2 [OS=Mus musculus]	Q9DCL9	42	16	54	425	47	115.73	778612	717826	536962	1.89387e+06	1.07833e+07	1.73381e+07	0.105558	806	0.204829	3.88373	0.688608
Ehd2	EH domain-containing protein 2 [OS=Mus musculus]	Q8BH64	28	14	45	543	61.1	107.18	341339	445277	387378	886972	8.88525e+06	1.18161e+07	0.105616	807	0.204689	4.20075	0.688906
Trim47	Tripartite motif-containing protein 47 [OS=Mus musculus]	Q8C0E3	11	6	11	641	69.9	6.53	158494	205951	208787	232769	1.4831e+06	1.64422e+06	0.105882	808	0.204951	2.55131	0.688351
Ubr1	E3 ubiquitin-protein ligase UBR1 [OS=Mus musculus]	O70481	2	3	4	1757	200.1	6.57	79441.3	53147.2	37643.6	90889.2	476324	673520	0.105982	809	0.20489	2.86562	0.68848
Asns	Asparagine synthetase [glutamine-hydrolyzing] [OS=Mus musculus]	Q61024	19	9	18	561	64.2	17.76	1.20719e+06	858466	1.13933e+06	1.19326e+06	5.68818e+06	5.55632e+06	0.106202	810	0.205061	1.95634	0.688118
Commd3	COMM domain-containing protein 3 [OS=Mus musculus]	Q63829	54	8	13	195	22	30.3	184183	202014	260820	328200	3.81926e+06	3.21677e+06	0.106295	811	0.204989	3.50866	0.68827
Wipi2	WD repeat domain phosphoinositide-interacting protein 2 [OS=Mus musculus]	Q80W47	6	2	4	445	48.4	2.95	53581.6	56843.7	20946.1	93434.9	926913	1.23255e+06	0.106466	812	0.205065	4.10006	0.688108
Mtpn	Myotrophin [OS=Mus musculus]	P62774	65	4	23	118	12.9	70.72	195956	142812	61815.4	382539	5.56114e+06	4.01044e+06	0.106672	813	0.205208	4.63512	0.687805
Hgs	Hepatocyte growth factor-regulated tyrosine kinase substrate [OS=Mus musculus]	Q99LI8	9	6	10	775	86	6.65	116791	138328	157940	189869	2.0339e+06	2.21504e+06	0.106774	814	0.205153	3.42576	0.687921
Ppid	peptidyl-prolyl cis-trans isomerase D [OS=Mus musculus]	Q9CR16	31	10	25	370	40.7	43.45	266357	197666	371789	551063	9.40392e+06	7.8554e+06	0.106932	815	0.205205	4.4134	0.687812
Akap2; Gm20459; Palm2Akap2; Pakap	A-kinase anchor protein 2 [OS=Mus musculus]	O54931-1	3	2	4	893	98.5	4.43	63883.8	59016.7	42878.3	66848.6	463970	402550	0.107179	816	0.205427	2.49319	0.687342
Cops6	COP9 signalosome complex subunit 6 [OS=Mus musculus]	O88545	13	2	6	324	35.9	14.63	60620.4	58725.3	18022	83772.2	390724	603629	0.107286	817	0.20538	2.97241	0.687442
Acaca	Acetyl-CoA carboxylase 1 [OS=Mus musculus]	Q5SWU9-1	4	6	8	2345	265.1	4.02	80539.8	168977	101520	138959	930627	970855	0.10733	818	0.205213	2.53919	0.687795
Eea1	Early endosome antigen 1 [OS=Mus musculus]	Q8BL66	1	1	2	1411	160.8	0	44591	20690.4	17459.3	45371.6	183615	281262	0.107676	819	0.205623	2.62453	0.686928
Ap2a2	AP-2 complex subunit alpha-2 [OS=Mus musculus]	P17427	24	18	43	938	104	64.37	1.16101e+06	1.29965e+06	1.38064e+06	1.4823e+06	8.17106e+06	6.90706e+06	0.107779	820	0.205568	2.10807	0.687045
Dclk1	serine/threonine-protein kinase DCLK1 [OS=Mus musculus]	Q9JLM8	2	1	2	756	84.1	4.12	24837	5362.26	37787.3	29018	260058	273425	0.108054	821	0.205843	3.04853	0.686464
Frmd4a	FERM domain-containing protein 4A [OS=Mus musculus]	Q8BIE6-1	4	2	2	1020	113.8	2.23	30542.2	15112.6	4850.99	21451.9	175619	187234	0.108155	822	0.205784	2.92773	0.686589
Dhrs7	Dehydrogenase/reductase SDR family member 7 [OS=Mus musculus]	Q9CXR1	3	1	1	338	38.1	2.37	13278.2	16126.8	2686.21	25343.4	653676	716471	0.108543	823	0.206272	5.44245	0.68556
Plrg1	Pleiotropic regulator 1 [OS=Mus musculus]	Q922V4	2	1	1	513	56.9	2.37	17213.3	29357.7	6610.17	38582.5	537659	689131	0.109089	824	0.207058	4.5725	0.683908
Map4k5	mitogen-activated protein kinase kinase kinase kinase 5 [OS=Mus musculus]	Q8BPM2	2	2	2	847	95	0	30344.1	52031.5	44583.7	87414.7	378097	632312	0.109173	825	0.206966	3.11221	0.684101
Gstp1	Glutathione S-transferase P 1 [OS=Mus musculus]	P19157	35	6	37	210	23.6	91.95	1.48394e+06	1.61472e+06	1.57708e+06	2.29325e+06	1.73107e+07	1.22377e+07	0.109314	826	0.206982	2.76764	0.684067
Marc2; Mosc2	Mitochondrial amidoxime reducing component 2 [OS=Mus musculus]	Q922Q1	20	6	8	338	38.2	5.66	186419	187975	245375	257191	3.08972e+06	3.12003e+06	0.109343	827	0.206787	3.38328	0.684477
Cfh	complement factor H [OS=Mus musculus]	P06909	13	13	44	1234	139	61.92	4.13144e+06	3.80392e+06	3.77334e+06	2.39013e+06	3.75042e+06	3.04965e+06	0.10945	828	0.206739	-0.349412	0.684579
Cops4	COP9 signalosome complex subunit 4 [OS=Mus musculus]	O88544	14	5	9	406	46.3	14.91	152989	138799	153245	177313	1.69704e+06	1.53586e+06	0.109608	829	0.206787	2.93788	0.684477
Xrcc1	DNA repair protein XRCC1 [OS=Mus musculus]	Q60596	2	1	1	631	68.9	0	61930.3	63434.6	3503.5	105488	169091	69968.8	0.109701	830	0.206714	1.41881	0.684631
Trappc6b	trafficking protein particle complex subunit 6B [OS=Mus musculus]	Q9D289	6	1	1	158	17.9	0	42882.5	31899.9	51592.2	54538.5	144580	215062	0.109712	831	0.206486	1.71255	0.68511
Srpr	signal recognition particle receptor subunit alpha [OS=Mus musculus]	Q9DBG7	22	11	19	636	69.6	27.82	320580	266668	413780	555089	7.73128e+06	9.45679e+06	0.110027	832	0.20683	4.14771	0.684386
Kif1a	Kinesin-like protein KIF1A [OS=Mus musculus]	P33173	3	4	6	1695	191.6	6.81	38241.7	43379	29574.8	48664	667126	593329	0.110056	833	0.206636	3.55743	0.684795
AI480653; Xxylt1	Xyloside xylosyltransferase 1 [OS=Mus musculus]	Q3U4G3	2	1	4	392	43.8	5.17	22078.4	11689.3	36226.6	43581.3	712761	869504	0.110068	834	0.206411	4.53781	0.685267
Arpc2	Actin-related protein 2/3 complex subunit 2 [OS=Mus musculus]	Q9CVB6	26	8	14	300	34.3	15.29	298702	176990	184401	279800	4.06932e+06	4.14041e+06	0.110235	835	0.206477	3.68494	0.685129
Myo1b	Unconventional myosin-Ib [OS=Mus musculus]	P46735-1	15	12	21	1107	128.5	29.1	441301	314355	427587	457884	3.52611e+06	3.02115e+06	0.11078	836	0.207249	2.56567	0.683508
Park7	protein/nucleic acid deglycase DJ-1 [OS=Mus musculus]	Q99LX0	14	2	5	189	20	9.87	54522.6	102579	63516.5	92487.3	491992	637287	0.110876	837	0.207181	2.46935	0.683649
Ahsa1	activator of 90 kDa heat shock protein ATPase homolog 1 [OS=Mus musculus]	Q8BK64	7	2	3	338	38.1	0	35390.8	33213.3	4346.34	42892.7	174956	280874	0.110906	838	0.20699	2.77325	0.684051
Txndc17	Thioredoxin domain-containing protein 17 [OS=Mus musculus]	Q9CQM5	63	6	18	123	14	41.57	826820	221199	779815	706318	6.52825e+06	6.6917e+06	0.111096	839	0.207097	2.9296	0.683827
Nars	Asparagine--tRNA ligase, cytoplasmic [OS=Mus musculus]	Q8BP47	8	5	6	559	64.2	5.97	211248	140168	149805	503355	1.42852e+07	1.13341e+07	0.111139	840	0.20693	5.70371	0.684177
Kpna6	Importin subunit alpha-7 [OS=Mus musculus]	O35345	27	10	27	536	59.9	55.54	315921	162378	267781	522592	4.91246e+06	7.02981e+06	0.111209	841	0.206815	4.06239	0.684418
Vcpip1	Deubiquitinating protein VCIP135 [OS=Mus musculus]	Q8CDG3	3	3	3	1220	134.4	0	93812	114419	84653.3	106103	751247	782964	0.111565	842	0.207231	2.48557	0.683546
Sept5	Septin-5 [OS=Mus musculus]	Q9Z2Q6	2	1	1	369	42.7	1.7	49303.8	62626.3	6703.35	50551.5	474008	557370	0.111606	843	0.20706	3.18902	0.683905
Rpl28	60S ribosomal protein L28 [OS=Mus musculus]	P41105	47	8	89	137	15.7	113.51	2.8826e+06	3.99396e+06	3.97662e+06	2.83453e+07	9.8027e+06	1.01444e+07	0.11171	844	0.207008	2.15368	0.684014
Dnmt1	DNA (cytosine-5)-methyltransferase 1 [OS=Mus musculus]	P13864	8	9	13	1620	183.1	19.21	317709	294489	329090	399376	3.23903e+06	2.48525e+06	0.111716	845	0.206774	2.70168	0.684505
Hk1	Hexokinase-1 [OS=Mus musculus]	P17710-1	9	8	28	974	108.2	48.4	115660	49142	141614	120028	445809	554347	0.111729	846	0.206554	1.87017	0.684966
Xrn2	5'-3' exoribonuclease 2 [OS=Mus musculus]	Q9DBR1	6	4	5	951	108.6	2.65	58304.5	14643.8	36880.3	1.10123e+06	285188	333372	0.112496	847	0.207726	3.96891	0.68251
Tcerg1	Transcription elongation regulator 1 [OS=Mus musculus]	Q8CGF7-1	4	4	6	1100	123.7	5.41	133094	72354.1	129722	127582	855402	708022	0.112673	848	0.207807	2.33491	0.68234
Actr3	actin-related protein 3 [OS=Mus musculus]	Q99JY9	22	5	13	418	47.3	23.59	170529	103830	135156	169265	1.43027e+06	1.76355e+06	0.112697	849	0.207606	3.0378	0.682759
Ahcyl1	S-adenosylhomocysteine hydrolase-like protein 1 [OS=Mus musculus]	Q80SW1	46	17	50	530	58.9	124.16	620247	742323	441501	990588	2.13129e+07	2.54523e+07	0.112698	850	0.207364	4.72635	0.683266
Cep170	Centrosomal protein of 170 kDa [OS=Mus musculus]	Q6A065	1	1	1	1588	174.9	1.92	15510.6	29378.7	13048.9	27741	260827	189736	0.11271	851	0.207142	3.04534	0.683732
Ripk3	Receptor-interacting serine/threonine-protein kinase 3 [OS=Mus musculus]	Q9QZL0	27	9	21	486	53.3	29.64	233612	237525	241436	277209	4.34143e+06	4.57799e+06	0.11272	852	0.206919	3.69	0.6842
Samd9l	sterile alpha motif domain-containing protein 9-like [OS=Mus musculus]	Q69Z37	5	6	6	1561	180.1	2.27	202439	139281	201881	253945	1.35161e+06	872401	0.11285	853	0.206913	2.18853	0.684212
Ak1	Adenylate kinase isoenzyme 1 [OS=Mus musculus]	Q9R0Y5-1	56	9	33	194	21.5	85.16	233422	282838	239976	2.28604e+06	1.092e+07	2.1748e+07	0.112891	854	0.206746	5.53048	0.684563
Cul1	Cullin-1 [OS=Mus musculus]	Q9WTX6	10	6	8	776	89.6	9.11	193051	180664	104227	184590	1.80469e+06	2.06294e+06	0.112906	855	0.206532	3.08381	0.685013
Psmd12	26s proteasome non-atpase regulatory subunit 12 [OS=Mus musculus]	Q9D8W5	17	5	9	456	52.9	25.33	81775.2	115164	162716	156306	1.57119e+06	1.95497e+06	0.113076	856	0.206602	3.35599	0.684866
Smarcad1	SWI/SNF-related matrix-associated actin-dependent regulator of chromatin subfamily A containing DEAD/H box 1 [OS=Mus musculus]	Q04692	2	1	1	1021	116.4	0	12019.9	16273.1	4586.16	18804.4	91797.7	52012.8	0.113082	857	0.206371	2.30622	0.685352
Metap1	Methionine aminopeptidase 1 [OS=Mus musculus]	Q8BP48	12	4	6	386	43.2	9.42	368918	128875	75248.8	290667	1.2571e+06	1.87331e+06	0.113152	858	0.206258	2.57774	0.68559
Lypla1	Acyl-protein thioesterase 1 [OS=Mus musculus]	P97823-1	40	5	12	230	24.7	25.38	121167	83577.3	96309.4	134086	4.81194e+06	4.81076e+06	0.113293	859	0.206275	5.01831	0.685554
Arl1	ADP-ribosylation factor-like protein 1 [OS=Mus musculus]	P61211	6	1	1	181	20.4	0	6583.95	8519.19	30024.6	30831.2	233468	353208	0.113303	860	0.206053	3.77437	0.686021
Nat2	arylamine N-acetyltransferase 2 [OS=Mus musculus]	P50295	7	2	3	290	33.7	4.76	47255.1	63396.1	44485.8	61680.2	274880	198367	0.113347	861	0.205894	1.7858	0.686357
Exoc4	Exocyst complex component 4 [OS=Mus musculus]	O35382	2	2	2	975	110.5	0	25999.1	41452.4	40180.8	41424.5	769196	797902	0.113383	862	0.205721	3.90155	0.686722
Rdh11	Retinol dehydrogenase 11 [OS=Mus musculus]	Q9QYF1	7	2	4	316	35.1	6.91	88928.3	86144.9	125724	111467	1.18196e+06	1.30093e+06	0.113471	863	0.205642	3.10852	0.686889
Sf3a1	splicing factor 3A subunit 1 [OS=Mus musculus]	Q8K4Z5	2	1	1	791	88.5	2.43	463412	359403	800186	33987.6	426700	23983.6	0.113477	864	0.205414	-1.74359	0.687371
Tubb3	tubulin beta-3 chain [OS=Mus musculus]	Q9ERD7	61	22	414	450	50.4	951.62	612275	775530	662974	736732	7.66227e+06	7.18451e+06	0.113562	865	0.20533	2.92578	0.687548
Actr2	Actin-related protein 2 [OS=Mus musculus]	P61161	22	5	11	394	44.7	27.76	50098	97973.3	105919	136788	1.62469e+06	2.16871e+06	0.11389	866	0.205686	3.95175	0.686795
Igh-VJ558	Ig heavy chain V region 1-62-3 [OS=Mus musculus]	P01754	19	2	205	117	12.9	71.97	4.59069e+07	4.4079e+07	4.66111e+07	3.47641e+09	2.8977e+09	8.90985e+07	0.114019	867	0.205682	5.56425	0.686804
Gtf2b	Transcription initiation factor IIB [OS=Mus musculus]	P62915	16	4	8	316	34.8	19.05	100366	110534	215305	156675	2.61626e+06	2.61347e+06	0.114042	868	0.205486	3.6597	0.687217
Hist1h2bh	Histone H2B type 1-H [OS=Mus musculus]	Q64478	77	13	998	126	13.9	2772.91	1.31899e+09	1.20292e+09	1.4037e+09	5.75365e+08	1.04614e+09	1.16275e+09	0.114048	869	0.20526	-0.495628	0.687696
Arpc5	Actin-related protein 2/3 complex subunit 5 [OS=Mus musculus]	Q9CPW4	21	2	5	151	16.3	15.67	73736	86990.1	44440.5	78787.1	1.31364e+06	1.44287e+06	0.114055	870	0.205038	3.78863	0.688166
Plekhf1	Pleckstrin homology domain-containing family F member 1 [OS=Mus musculus]	Q3TB82	8	1	4	279	31.1	13.06	18960.5	45422.7	41861.1	43011.3	432467	525900	0.114191	871	0.205046	3.23653	0.68815
Zwint	ZW10 interactor [OS=Mus musculus]	Q9CQU5	8	2	2	252	28.7	2.3	29985.7	39560.8	94510.2	61453.2	1.08871e+06	1.14264e+06	0.114277	872	0.204966	3.80485	0.688319
Pdxdc1	Isoform 2 of Pyridoxal-dependent decarboxylase domain-containing protein 1 [OS=Mus musculus]	Q99K01-2	13	7	13	788	87.3	23.41	173394	142426	176087	181339	3.58063e+06	3.38248e+06	0.11441	873	0.204969	3.86037	0.688312
Atp6v1a	V-type proton ATPase catalytic subunit A [OS=Mus musculus]	P50516-1	6	4	5	617	68.3	5.45	131311	98968.8	207451	167088	1.63031e+06	1.36386e+06	0.114473	874	0.204846	2.85238	0.688573
Pelo	Protein pelota homolog [OS=Mus musculus]	Q80X73	12	3	5	385	43.3	2.32	10495.3	4235.18	2843.81	6676.98	168848	160921	0.114585	875	0.204813	4.25883	0.688643
Kpna4	Importin subunit alpha-3 [OS=Mus musculus]	O35343	8	2	6	521	57.9	22.48	55383.2	51532.8	56357.2	79569.4	826253	1.10731e+06	0.114706	876	0.204796	3.62408	0.68868
Mcm3	DNA replication licensing factor mcm3 [OS=Mus musculus]	P25206	18	11	24	812	91.5	46.93	539035	585881	593135	594880	6.20944e+06	6.49722e+06	0.114851	877	0.204819	2.95275	0.688629
Comt	Catechol O-methyltransferase [OS=Mus musculus]	O88587-1	45	9	21	265	29.5	51.38	196760	319896	252294	268653	3.2083e+06	3.35755e+06	0.114907	878	0.204687	3.15187	0.68891
Ufd1l; Ufd1	Ubiquitin recognition factor in ER-associated degradation protein 1 [OS=Mus musculus]	P70362	7	2	4	307	34.5	1.89	31375.6	21785.9	54845.8	45326.7	699415	841849	0.115048	879	0.204704	3.87673	0.688874
Ncbp2	Nuclear cap-binding protein subunit 2 [OS=Mus musculus]	Q9CQ49	7	1	3	156	18	7.3	18554.7	41497.6	73206.8	48141.2	361791	337953	0.115113	880	0.204587	2.48858	0.689123
Mthfd1	C-1-tetrahydrofolate synthase, cytoplasmic [OS=Mus musculus]	Q922D8	22	15	33	935	101.1	54.88	884810	712287	641226	955810	7.2303e+06	9.65023e+06	0.115313	881	0.20471	2.99433	0.688861
Ppil2	Peptidyl-prolyl cis-trans isomerase-like 2 [OS=Mus musculus]	Q9D787	4	2	3	521	59	0	44274.3	26113.2	55393	63427.2	550213	368046	0.115378	882	0.204593	2.96435	0.689109
Msn	Moesin [OS=Mus musculus]	P26041	32	18	47	577	67.7	62.37	1.75121e+06	1.94104e+06	1.90195e+06	1.91263e+06	1.22171e+07	1.10662e+07	0.115592	883	0.204741	2.17119	0.688795
Rpl38; Rpl38-ps1; Rpl38-ps2	60s ribosomal protein l38 [OS=Mus musculus]	Q9JJI8	50	4	24	70	8.2	56.18	2.18523e+06	1.6898e+06	1.35589e+06	2.0425e+06	3.54718e+06	5.04248e+06	0.115734	884	0.204761	1.0233	0.688753
Spnb2; Sptbn1	Spectrin beta chain, non-erythrocytic 1 [OS=Mus musculus]	Q62261-1	4	7	8	2363	274.1	6.9	97350.8	99172.9	148527	171446	771735	448813	0.115771	885	0.204593	2.01227	0.689108
Ptrf; Cavin1	caveolae-associated protein 1 [OS=Mus musculus]	O54724	22	7	14	392	43.9	21.71	177181	149640	144872	177846	1.35597e+06	1.68017e+06	0.115827	886	0.204463	2.76844	0.689386
Fen1	Flap endonuclease 1 [OS=Mus musculus]	P39749	13	4	16	378	42.3	27.7	109290	84119.2	35111.5	91411.3	2.19867e+06	2.54988e+06	0.115915	887	0.204386	4.4046	0.689549
Myo9b	Unconventional myosin-IXb [OS=Mus musculus]	Q9QY06-1	2	3	3	2114	238.7	4.52	85743.9	39962.8	86018.3	100890	430439	258876	0.116032	888	0.204362	1.90003	0.689599
Rbmxl1	RNA binding motif protein, X-linked-like-1 [OS=Mus musculus]	Q91VM5	17	7	29	388	42.1	31.13	495566	390738	405698	4.82714e+06	2.49211e+06	867979	0.116185	889	0.204403	2.66377	0.689514
Hook3	Protein Hook homolog 3 [OS=Mus musculus]	Q8BUK6	11	4	6	718	83.2	12.94	82483	117047	115509	109473	971285	850157	0.116397	890	0.204546	2.61568	0.68921
Mcm2	DNA replication licensing factor mcm2 [OS=Mus musculus]	P97310	8	6	10	904	102	15.31	193882	184123	166964	190669	2.41697e+06	2.11032e+06	0.116569	891	0.204616	3.11392	0.689059
Capn2	Calpain-2 catalytic subunit [OS=Mus musculus]	O08529	18	7	13	700	79.8	37.01	197502	243212	209335	222160	2.16254e+06	2.42195e+06	0.116671	892	0.204567	2.88641	0.689165
Cbfb	Core-binding factor subunit beta [OS=Mus musculus]	Q08024-1	24	4	9	187	22	9.01	48158.6	43499.9	6539.43	52520.9	639483	441224	0.11671	893	0.204405	3.5286	0.689508
Arih1	E3 ubiquitin-protein ligase ARIH1 [OS=Mus musculus]	Q9Z1K5	21	9	16	555	64	15.97	155838	177512	241395	233471	3.31491e+06	4.13191e+06	0.116789	894	0.204315	3.74017	0.6897
Nedd8	NEDD8 [OS=Mus musculus]	P29595	35	2	23	81	9	74.85	56314.8	154585	183803	145309	4.59147e+06	5.23444e+06	0.116847	895	0.204189	4.65893	0.689967
Swap70	Switch-associated protein 70 [OS=Mus musculus]	Q6A028	17	8	16	585	69	22.35	192384	179972	230527	197593	2.13287e+06	2.14879e+06	0.116888	896	0.204033	2.89331	0.6903
Dnajc7	DnaJ homolog subfamily C member 7 [OS=Mus musculus]	Q9QYI3	25	9	15	494	56.4	16.79	168497	155877	163074	166207	3.48897e+06	3.91222e+06	0.11712	897	0.204209	3.95648	0.689924
Snrpf	Small nuclear ribonucleoprotein F [OS=Mus musculus]	P62307	15	1	3	86	9.7	5.98	41924.8	36688.7	11987.5	342205	537590	53335.8	0.117135	898	0.204007	3.36448	0.690354
Sympk	Symplekin [OS=Mus musculus]	Q80X82	1	1	2	1284	142.2	2.25	51047.2	51688.6	36864.3	243498	116480	78741.4	0.117264	899	0.204006	1.652	0.690356
Bcap31	B-cell receptor-associated protein 31 [OS=Mus musculus]	Q61335	4	1	1	245	27.9	1.74	32774.7	33938	23932.9	31182	147398	125975	0.117574	900	0.204318	1.74839	0.689694
Iglc2	Ig lambda-2 chain C region [OS=Mus musculus]	P01844	86	5	161	104	11.2	373.07	1.12118e+07	1.45058e+07	1.58301e+07	4.55797e+06	9.34072e+06	1.21274e+07	0.117666	901	0.20425	-0.674811	0.689838
Psmd6	26S proteasome non-ATPase regulatory subunit 6 [OS=Mus musculus]	Q99JI4	7	2	3	389	45.5	6.02	77272.3	122708	78023.6	94392.4	363487	348771	0.117694	902	0.204072	1.53684	0.690216
Ppih; Gm7879	Isoform 2 of Peptidyl-prolyl cis-trans isomerase H [OS=Mus musculus]	Q9D868-2	13	2	2	177	19.2	1.91	15099.7	93151.5	74422.6	70871.6	435300	344308	0.117799	903	0.204029	2.21901	0.690308
Dis3	exosome complex exonuclease RRP44 [OS=Mus musculus]	Q9CSH3	22	20	48	958	108.8	68.09	1.27934e+08	9.32271e+07	1.24223e+08	1.84489e+06	8.41827e+07	8.36298e+07	0.117897	904	0.203972	-1.02558	0.69043
Smc2	structural maintenance of chromosomes protein 2 [OS=Mus musculus]	Q8CG48	2	2	5	1191	134.2	11.46	80620.6	25159.9	57036.2	53854.3	541805	516550	0.118112	905	0.204118	2.77211	0.690118
Pml	Protein PML [OS=Mus musculus]	Q60953-1	8	6	11	885	98.2	14.68	200247	246429	182838	217310	2.15818e+06	1.82179e+06	0.118123	906	0.203912	2.73714	0.690557
Pin1	peptidyl-prolyl cis-trans isomerase NIMA-interacting 1 [OS=Mus musculus]	Q9QUR7	37	3	6	165	18.4	24.3	145502	92145.1	106277	101403	3.2975e+06	3.50404e+06	0.118146	907	0.203727	4.32705	0.690952
Hdgfrp2; Hdgfl2	Hepatoma-derived growth factor-related protein 2 [OS=Mus musculus]	Q3UMU9	4	2	4	669	74.2	2.72	80155.3	45025.4	50512.7	58962.1	419147	466960	0.118198	908	0.203591	2.42736	0.691241
Cpt1a	Carnitine O-palmitoyltransferase 1, liver isoform [OS=Mus musculus]	P97742	2	1	2	773	88.2	0	19759.1	45849.3	41787.1	42959.7	297007	215972	0.118256	909	0.203469	2.37199	0.691502
Ikbkb	Inhibitor of nuclear factor kappa-B kinase subunit beta [OS=Mus musculus]	O88351	8	5	6	757	86.6	0	116577	115069	65247.8	228336	1.7319e+06	2.83866e+06	0.118343	910	0.203394	4.01468	0.691662
Mpp1	55 kDa erythrocyte membrane protein [OS=Mus musculus]	P70290	8	3	4	466	52.2	2.68	75247.6	72368.5	38578.1	61130.4	429367	444825	0.118453	911	0.20336	2.32866	0.691734
Vdac2	Voltage-dependent anion-selective channel protein 2 [OS=Mus musculus]	Q60930	20	5	11	295	31.7	15.62	224740	272969	164404	194673	4.42177e+06	4.2939e+06	0.118797	912	0.203726	3.75033	0.690953
Dennd4c	DENN domain-containing protein 4C [OS=Mus musculus]	A6H8H2-1	1	1	1	1906	211.3	0	57314.5	54509.9	57564.4	55429.3	277416	301020	0.118934	913	0.203737	1.90384	0.69093
Arcn1	Coatomer subunit delta [OS=Mus musculus]	Q5XJY5	19	8	21	511	57.2	16.33	392685	566664	411325	444163	3.37687e+06	3.64611e+06	0.118941	914	0.203528	2.44567	0.691377
Hist1h3i; Hist1h3a; Hist1h3g; Hist1h3h	Histone H3.1 [OS=Mus musculus]	P68433	53	8	477	136	15.4	446.22	7.15106e+08	6.27664e+08	6.79182e+08	3.48923e+08	6.28869e+08	5.33646e+08	0.118997	915	0.203401	-0.419826	0.691648
Parp1	Poly [ADP-ribose] polymerase 1 [OS=Mus musculus]	P11103	11	8	8	1013	113	12.06	222164	141693	173621	170331	1.60402e+06	1.54589e+06	0.119154	916	0.203447	2.62701	0.691548
Commd2	COMM domain-containing protein 2 [OS=Mus musculus]	Q8BXC6	30	5	13	199	22.8	22.95	119969	141629	239509	161716	1.88093e+06	2.09709e+06	0.119164	917	0.203242	3.04635	0.691986
Memo1	Protein MEMO1 [OS=Mus musculus]	Q91VH6	43	8	36	297	33.7	89.87	2.8362e+06	2.1757e+06	4.60051e+06	3.56924e+06	1.01918e+07	1.30786e+07	0.119376	918	0.203381	1.4814	0.691689
Eif3c	Eukaryotic translation initiation factor 3 subunit C [OS=Mus musculus]	Q8R1B4	21	14	30	911	105.5	54.06	503327	529571	527321	476737	5.83705e+06	5.93341e+06	0.119387	919	0.203179	2.97263	0.692122
Anxa6	annexin A6 [OS=Mus musculus]	P14824	18	10	29	673	75.8	48.8	433295	583046	592177	517073	4.08042e+06	4.46541e+06	0.119441	920	0.203049	2.49424	0.692398
Sec23b	protein transport protein Sec23B [OS=Mus musculus]	Q9D662	8	5	13	767	86.4	21.09	88319.9	117157	93663.1	89473.8	1.33302e+06	1.38356e+06	0.119595	921	0.203091	3.22965	0.692309
Rbm4b	RNA-binding protein 4B [OS=Mus musculus]	Q8VE92	3	1	4	357	40	2.18	413231	325478	75098.2	525750	472634	435157	0.119641	922	0.202948	0.816825	0.692615
Rab18	Ras-related protein Rab-18 [OS=Mus musculus]	P35293	13	2	2	206	23	2.04	94809.7	41009.9	53188.7	62342.2	385761	386267	0.119958	923	0.203266	2.14224	0.691935
Cul4b	Cullin-4B [OS=Mus musculus]	A2A432-1	9	8	15	970	110.6	20.28	269517	145606	299031	231320	2.33083e+06	2.06551e+06	0.11999	924	0.203101	2.69597	0.692288
Rbpms	RNA-binding protein with multiple splicing [OS=Mus musculus]	Q9WVB0	17	3	5	197	21.8	9.41	122938	77338.1	129067	101555	1.41573e+06	1.5781e+06	0.120015	925	0.202922	3.23245	0.69267
Sec24a	Protein transport protein Sec24A [OS=Mus musculus]	Q3U2P1	2	2	2	1090	118.7	2.15	100514	46519.5	90700.5	93941.5	244874	174687	0.120167	926	0.20296	1.11103	0.69259
Cstb	Cystatin-B [OS=Mus musculus]	Q62426	54	4	10	98	11	25.64	144550	177579	108781	114496	4.49374e+06	5.06661e+06	0.12017	927	0.202746	4.48878	0.693047
Prdx5	Peroxiredoxin-5, mitochondrial [OS=Mus musculus]	P99029	24	5	15	210	21.9	34.73	749233	176093	920243	791325	6.41677e+06	4.47669e+06	0.120203	928	0.202584	2.66249	0.693395
Smc3	Structural maintenance of chromosomes protein 3 [OS=Mus musculus]	Q9CW03	4	4	5	1217	141.5	4.83	131412	99850.8	55416.8	91452	714814	749594	0.120424	929	0.202738	2.4402	0.693065
Ankrd17	Ankyrin repeat domain-containing protein 17 [OS=Mus musculus]	Q99NH0-1	1	2	5	2603	274	10.71	75264	49901.6	58841.6	56273.6	619472	582065	0.120585	930	0.20279	2.77308	0.692953
Ndrg1	Protein NDRG1 [OS=Mus musculus]	Q62433	8	2	2	394	43	1.87	64912.8	11398.3	32315.4	40502.5	405580	518980	0.120689	931	0.202748	3.15125	0.693044
Zw10	Centromere/kinetochore protein zw10 homolog [OS=Mus musculus]	O54692	6	3	4	779	88	8.62	92737.4	48610.2	50001.7	84132.3	1.23355e+06	880367	0.120721	932	0.202584	3.52194	0.693395
Eif3k	Eukaryotic translation initiation factor 3 subunit K [OS=Mus musculus]	Q9DBZ5	24	4	11	218	25.1	20.83	83496.5	90025.5	250502	120954	2.20752e+06	2.31812e+06	0.121033	933	0.202889	3.45396	0.692741
Brcc3	Lys-63-specific deubiquitinase BRCC36 [OS=Mus musculus]	P46737	4	1	1	291	33.3	2.39	58374.2	50277.4	57208.9	51470.1	367797	379505	0.121145	934	0.202859	2.26781	0.692805
Map3k7	mitogen-activated protein kinase kinase kinase 7 [OS=Mus musculus]	Q62073	2	1	2	579	64.2	2.58	40006	50433.2	55429	290144	45881.3	300362	0.121157	935	0.202663	2.12524	0.693225
Matr3	Matrin-3 [OS=Mus musculus]	Q8K310	30	19	54	846	94.6	63	883499	804165	1.02597e+06	1.56349e+07	5.46875e+06	3.61257e+06	0.121214	936	0.202542	3.18716	0.693486
Cdk1	Cyclin-dependent kinase 1 [OS=Mus musculus]	P11440	23	6	13	297	34.1	13.07	243063	246986	166383	197605	5.48482e+06	4.58447e+06	0.121377	937	0.202598	3.96721	0.693365
Nup50	Nuclear pore complex protein Nup50 [OS=Mus musculus]	Q9JIH2	3	1	2	466	49.5	0	42484.4	41580.9	60044.7	49965.5	603918	474620	0.121574	938	0.202709	2.96917	0.693127
Srgap2	SLIT-ROBO Rho GTPase-activating protein 2 [OS=Mus musculus]	Q91Z67	2	2	3	1071	120.7	3.64	68803.9	62742	33207.1	48048.3	892313	788240	0.121602	939	0.202541	3.39123	0.693487
Psmb2	proteasome subunit beta type-2 [OS=Mus musculus]	Q9R1P3	9	2	5	201	22.9	0	94301.2	79832.3	39585	74710	586373	464692	0.121694	940	0.202478	2.39714	0.693623
Usp14	Ubiquitin carboxyl-terminal hydrolase 14 [OS=Mus musculus]	Q9JMA1	27	7	8	493	56	18.8	142004	203173	217384	171551	1.71333e+06	1.57633e+06	0.121697	941	0.202268	2.6212	0.694072
Vcp	Transitional endoplasmic reticulum ATPase [OS=Mus musculus]	Q01853	36	22	53	806	89.3	97.34	604642	524933	607701	447061	1.20215e+07	1.10005e+07	0.121847	942	0.202302	3.75586	0.693999
Capns1	Calpain small subunit 1 [OS=Mus musculus]	O88456	9	2	4	269	28.4	9.56	84967.1	33405.4	98317.6	86038.5	1.31017e+06	962168	0.121914	943	0.202199	3.44409	0.694221
Eif1	eukaryotic translation initiation factor 1 [OS=Mus musculus]	P48024	56	5	8	113	12.7	31.83	105121	138815	109617	93749.6	2.69678e+06	2.364e+06	0.12204	944	0.202194	3.86584	0.694232
Nucks1	Nuclear ubiquitous casein and cyclin-dependent kinase substrate 1 [OS=Mus musculus]	Q80XU3	5	2	4	234	26.3	1.64	124380	94355.8	119479	112613	257385	275461	0.122154	945	0.202168	0.932386	0.694287
Nasp	Nuclear autoantigenic sperm protein [OS=Mus musculus]	Q99MD9-1	1	1	1	773	83.9	0	44747.5	52524.4	62492	45821.4	526366	524451	0.122607	946	0.202704	2.77907	0.693138
Tor1aip2	Torsin-1A-interacting protein 2, isoform IFRG15 [OS=Mus musculus]	Q9ER81	11	1	2	131	15.3	0	9805.69	10746	6157.68	5042.76	248765	248758	0.122648	947	0.202557	4.2339	0.693452
Fkbp1a	Peptidyl-prolyl cis-trans isomerase FKBP1A [OS=Mus musculus]	P26883	13	1	4	108	11.9	11.44	22939.5	29281.1	88812.8	33830.9	921255	945345	0.122852	948	0.20268	3.75222	0.69319
Timp3	Metalloproteinase inhibitor 3 [OS=Mus musculus]	P39876	4	1	2	211	24.2	0	48026.5	34187.8	33265.6	32828.9	397871	386430	0.122898	949	0.202542	2.82292	0.693484
Hint1	Histidine triad nucleotide-binding protein 1 [OS=Mus musculus]	P70349	50	3	6	126	13.8	19.73	614832	308259	430783	492797	2.00591e+06	2.70017e+06	0.12315	950	0.202744	1.94111	0.693051
Sept9	Septin-9 [OS=Mus musculus]	Q80UG5-1	8	5	6	583	65.5	10.32	153642	67328	105463	102896	1.77145e+06	2.23104e+06	0.123404	951	0.202948	3.65266	0.692614
Rbm14	RNA-binding protein 14 [OS=Mus musculus]	Q8C2Q3	10	6	19	669	69.4	21.58	407159	191279	163918	4.53653e+06	1.70253e+06	934746	0.123463	952	0.202832	3.2342	0.692863
Kpna2	Importin subunit alpha-1 [OS=Mus musculus]	P52293	33	12	30	529	57.9	67.42	490377	607124	445338	476664	3.71421e+06	3.28214e+06	0.123583	953	0.202816	2.2761	0.692898
Ssb	Lupus La protein homolog [OS=Mus musculus]	P32067	26	9	30	415	47.7	54.41	483697	744439	693380	1.69748e+06	2.20263e+07	3.54544e+07	0.123669	954	0.202744	4.94475	0.693052
Rnf2	E3 ubiquitin-protein ligase RING2 [OS=Mus musculus]	Q9CQJ4	8	2	3	336	37.6	0	22288.5	13476.5	51002.6	63587	128874	50447.7	0.123738	955	0.202646	1.48518	0.693262
Psmd9	26S proteasome non-ATPase regulatory subunit 9 [OS=Mus musculus]	Q9CR00	4	1	1	222	24.7	2.75	27199.6	55372.7	51431.3	54516.8	569224	392315	0.123801	956	0.202536	2.92264	0.693497
Serpinb6a	serpin B6 [OS=Mus musculus]	Q60854	17	5	7	378	42.6	15.47	116305	101121	116068	107944	1.73116e+06	2.23355e+06	0.123932	957	0.202538	3.61023	0.693493
Cbx5	chromobox protein homolog 5 [OS=Mus musculus]	Q61686	21	3	9	191	22.2	13.92	69402	40592.7	62227.2	41157.8	903125	895040	0.12406	958	0.202536	3.41683	0.693497
Fblim1	Filamin-binding LIM protein 1 [OS=Mus musculus]	Q71FD7	21	5	9	375	41	21.19	147554	142051	226214	123786	2.52862e+06	2.49289e+06	0.124637	959	0.203266	3.31832	0.691935
Samhd1	deoxynucleoside triphosphate triphosphohydrolase SAMHD1 [OS=Mus musculus]	Q60710	5	3	11	627	72.6	19.63	1.58089e+06	5.46797e+06	3.70302e+06	1.0104e+06	1.94035e+06	1.02819e+06	0.12465	960	0.203076	-1.43413	0.692341
Clu	Clusterin [OS=Mus musculus]	Q06890	9	3	9	448	51.6	8.04	656956	693133	399183	400156	433373	366020	0.124705	961	0.202954	-0.544262	0.692603
Srp54a; Srp54b	signal recognition particle 54 kDa protein [OS=Mus musculus]	P14576-1	13	5	10	504	55.7	22.27	204634	154813	123859	116942	2.565e+06	2.36438e+06	0.124749	962	0.202815	3.38423	0.6929
Trappc3	Trafficking protein particle complex subunit 3 [OS=Mus musculus]	O55013	13	2	5	180	20.3	11.28	97111.7	91808.9	69299.5	80763.4	1209782	955379	0.12478	963	0.202654	3.12064	0.693246
Polr2l	DNA-directed RNA polymerases I, II, and III subunit RPABC5 [OS=Mus musculus]	P62876	39	3	8	67	7.6	6.51	129392	124175	132468	127383	1.10303e+06	1.43173e+06	0.124796	964	0.20247	2.78579	0.693639
Pa2g4	proliferation-associated protein 2G4 [OS=Mus musculus]	P50580	12	4	8	394	43.7	10.43	111857	144242	89677.5	84924.6	2.19811e+06	2.61839e+06	0.124834	965	0.202322	3.82529	0.693956
Clip2	CAP-Gly domain-containing linker protein 2 [OS=Mus musculus]	Q9Z0H8	5	4	6	1047	115.8	3.93	144136	150003	130200	132190	649379	725691	0.125041	966	0.202447	1.82864	0.693689
Mark3	MAP/microtubule affinity-regulating kinase 3 [OS=Mus musculus]	Q03141	1	1	1	753	84.3	2.31	24490.2	30772.4	43048.5	14736	850334	852369	0.1251	967	0.202334	4.12676	0.693931
Dhrs1	Dehydrogenase/reductase SDR family member 1 [OS=Mus musculus]	Q99L04	21	4	5	313	34	13.29	121358	117709	128154	101814	1.03698e+06	1.07935e+06	0.125254	968	0.202373	2.59463	0.693848
Psmd11	26S proteasome non-ATPase regulatory subunit 11 [OS=Mus musculus]	Q8BG32	13	5	6	422	47.4	10.19	56307	193685	91313.3	98464.3	1.84338e+06	2.30839e+06	0.125325	969	0.20228	3.63841	0.694048
Hist1h1a	Histone H1.1 [OS=Mus musculus]	P43275	45	18	836	213	21.8	2634.35	1.87862e+09	1.6082e+09	1.2976e+09	1.38094e+09	1.16992e+09	6.6144e+08	0.125909	970	0.203013	-0.574736	0.692477
Fam49a	Protein FAM49A [OS=Mus musculus]	Q8BHZ0	4	1	1	323	37.3	0	28665.4	23821.3	24535	57568.3	302253	134925	0.126119	971	0.203142	2.68335	0.692201
Psmc6	26S proteasome regulatory subunit 10B [OS=Mus musculus]	P62334	11	3	3	389	44.1	6.2	77338.9	69904.1	85057.5	73152.3	975730	753955	0.126162	972	0.203002	2.9562	0.6925
Eif4e	Eukaryotic translation initiation factor 4E [OS=Mus musculus]	P63073	43	7	12	217	25	23.4	319169	275207	243577	174711	6.90102e+06	5.82794e+06	0.126165	973	0.202797	3.94477	0.692938
Smurf1	e3 ubiquitin-protein ligase smurf1 [OS=Mus musculus]	Q9CUN6	1	1	1	731	83.3	2.1	36182	50136	37085.5	15740.3	1.08758e+06	1.03715e+06	0.126487	974	0.203106	4.11648	0.692278
Parva	alpha-parvin [OS=Mus musculus]	Q9EPC1	25	7	18	372	42.3	39.51	264401	192334	232454	162716	2.87284e+06	2.85582e+06	0.126535	975	0.202975	3.09564	0.692557
Cul2	Cullin-2 [OS=Mus musculus]	Q9D4H8	10	5	9	745	86.8	8.73	162622	149345	162965	182245	2.35576e+06	1.62087e+06	0.126722	976	0.203067	3.1304	0.692362
Capg	Macrophage-capping protein [OS=Mus musculus]	P24452	3	1	4	352	39.2	5.77	17761.7	54234	27788.3	61535.3	682042	391783	0.126945	977	0.203215	3.5082	0.692044
Acin1	Apoptotic chromatin condensation inducer in the nucleus [OS=Mus musculus]	Q9JIX8	1	1	1	1338	150.6	1.68	16755.4	9700.1	58035	162610	31439.3	138679	0.127006	978	0.203105	1.97748	0.692279
Bicd2	Protein bicaudal D homolog 2 [OS=Mus musculus]	Q921C5-1	5	4	4	820	93.3	1.98	146508	175136	86173.7	128804	610167	689067	0.127149	979	0.203127	1.80804	0.692233
Dctn4	Dynactin subunit 4 [OS=Mus musculus]	Q8CBY8-1	4	1	1	467	53	1.6	30672.6	3428.59	9861.75	9363.02	265116	244527	0.12718	980	0.20297	3.56139	0.692569
Uba2	SUMO-activating enzyme subunit 2 [OS=Mus musculus]	Q9Z1F9	23	9	22	638	70.5	41.03	314804	226491	307032	240132	2.75443e+06	2.34245e+06	0.127199	981	0.202792	2.65334	0.692949
Ahsa2	Activator of 90 kDa heat shock protein ATPase homolog 2 [OS=Mus musculus]	Q8N9S3-1	8	3	4	331	37.6	4.18	89231.1	40694.8	63209.1	58490	907789	1.19717e+06	0.127204	982	0.202594	3.48565	0.693374
Sar1b	GTP-binding protein SAR1b [OS=Mus musculus]	Q9CQC9	11	2	6	198	22.4	13.52	67618.7	52760.4	62106.8	52221.2	2.08836e+06	2.85736e+06	0.127559	983	0.202953	4.77548	0.692605
Nckap1	Nck-associated protein 1 [OS=Mus musculus]	P28660	9	9	18	1128	128.7	25.29	275901	278104	308181	197649	3.50639e+06	3.42941e+06	0.127685	984	0.202946	3.04853	0.692619
Commd9	COMM domain-containing protein 9 [OS=Mus musculus]	Q8K2Q0	14	2	3	198	21.8	3.83	31371.2	62453.9	8686.39	34547.6	244172	310877	0.127713	985	0.202785	2.52394	0.692965
Pdia3	Protein disulfide-isomerase A3 [OS=Mus musculus]	P27773	11	5	9	505	56.6	13.43	144066	199083	1.0462e+06	885787	1.14276e+06	1.09963e+06	0.127933	986	0.202928	1.17092	0.692658
Wdr26	WD repeat-containing protein 26 [OS=Mus musculus]	Q8C6G8	10	4	8	641	70.5	25.55	47926	117942	76100.8	55531.4	1.01886e+06	1.1187e+06	0.127978	987	0.202794	3.18007	0.692945
Psmd1	26S proteasome non-ATPase regulatory subunit 1 [OS=Mus musculus]	Q3TXS7	3	2	3	953	105.7	4.69	103361	47298.9	76735.9	77309.8	324973	422292	0.128041	988	0.202688	1.85845	0.693173
Tpi1	Triosephosphate isomerase [OS=Mus musculus]	P17751	33	9	29	299	32.2	66.41	498644	928476	775961	584626	7.33911e+06	8.68946e+06	0.128222	989	0.202769	2.91474	0.692999
Cpsf6	Cleavage and polyadenylation specificity factor subunit 6 [OS=Mus musculus]	Q6NVF9	7	2	2	551	59.1	6.77	74048.8	77441.8	84224	76351.7	678440	510531	0.128307	990	0.202699	2.42439	0.693147
Akt1	RAC-alpha serine/threonine-protein kinase [OS=Mus musculus]	P31750	19	7	12	480	55.7	19.42	233667	197276	198043	151203	3.24931e+06	2.71762e+06	0.128329	991	0.20253	3.28199	0.693511
Sf3a2	splicing factor 3a subunit 2 [OS=Mus musculus]	Q62203	4	2	3	475	49.9	1.87	90019.1	98347.1	74186.9	103576	1.88676e+06	1.27219e+06	0.12846	992	0.202531	3.63531	0.693508
Luc7l3	Luc7-like protein 3 [OS=Mus musculus]	Q5SUF2-1	3	1	1	432	51.4	3.99	20472.7	59827	7395.55	58220.2	107407	231797	0.128469	993	0.202341	2.18011	0.693915
Cdk4	Cyclin-dependent kinase 4 [OS=Mus musculus]	P30285	20	5	13	303	33.7	19.99	160577	89133.8	104735	87281	4.00277e+06	2.98013e+06	0.128907	994	0.202827	4.31811	0.692874
Tagln	transgelin [OS=Mus musculus]	P37804	68	14	68	201	22.6	83.32	1.06174e+06	1.10061e+06	2.20335e+06	1.05596e+06	1.50091e+07	1.53684e+07	0.128928	995	0.202657	2.84802	0.693238
Trappc11	trafficking protein particle complex subunit 11 [OS=Mus musculus]	B2RXC1	1	1	2	1133	128.3	2.21	19694.6	43021.5	22890.9	30357.2	344369	495393	0.129256	996	0.202969	3.34541	0.692571
Adss	adenylosuccinate synthetase isozyme 2 [OS=Mus musculus]	P46664	27	10	27	456	50	49.83	255013	279370	186703	120925	3.86652e+06	4.22913e+06	0.1299	997	0.203776	3.51029	0.690848
Ppp6r3	Serine/threonine-protein phosphatase 6 regulatory subunit 3 [OS=Mus musculus]	Q922D4-1	1	1	2	844	94.6	2.35	10806.1	16834.6	30065.2	12202.8	260999	302957	0.130109	998	0.203898	3.31967	0.690587
Pkm	Pyruvate kinase PKM [OS=Mus musculus]	P52480	42	16	44	531	57.8	99.89	978139	1.80621e+06	1.57565e+06	1.15387e+06	1.17108e+07	1.36698e+07	0.130562	999	0.204404	2.60547	0.689511
Tceb2; Elob	Elongin-B [OS=Mus musculus]	P62869	37	7	17	118	13.2	23.28	643371	225971	464068	277752	5.54142e+06	6.16293e+06	0.130621	1000	0.204291	3.16769	0.68975
Pgp	glycerol-3-phosphate phosphatase [OS=Mus musculus]	Q8CHP8	21	5	9	321	34.5	8.27	97266.5	137998	127158	86193.3	1.50516e+06	1.8787e+06	0.130729	1001	0.204257	3.25922	0.689824
Vim	Vimentin [OS=Mus musculus]	P20152	62	27	161	466	53.7	335.6	1.47206e+06	2.62078e+07	1.79981e+06	5.38641e+07	1.88707e+07	3.13393e+07	0.130811	1002	0.20418	1.81982	0.689987
Ostf1	osteoclast-stimulating factor 1 [OS=Mus musculus]	Q62422	45	8	77	215	23.8	159.48	7.2265e+06	6.94118e+06	8.03006e+06	7.02873e+06	2.0765e+07	2.37644e+07	0.130865	1003	0.204061	1.21579	0.690241
Herc4	Probable E3 ubiquitin-protein ligase HERC4 [OS=Mus musculus]	Q6PAV2	11	7	9	1057	118.3	11.02	117083	204960	145597	128000	1.09714e+06	1.27812e+06	0.13093	1004	0.203958	2.42034	0.690459
Faf2	FAS-associated factor 2 [OS=Mus musculus]	Q3TDN2-1	19	5	6	445	52.4	18.97	106107	110042	172473	72981.7	1.713e+06	1.84676e+06	0.131009	1005	0.203879	3.22462	0.690627
Dus3l	tRNA-dihydrouridine(47) synthase [NAD(P)(+)]-like [OS=Mus musculus]	Q91XI1	8	3	5	637	71	14.47	70008.6	38121.5	86510.4	374270	501512	63035.8	0.131231	1006	0.204021	2.27003	0.690325
Ipo9	Importin-9 [OS=Mus musculus]	Q91YE6	15	9	17	1041	116	24.33	238921	209278	510803	278462	2.37648e+06	2.96062e+06	0.131301	1007	0.203928	2.54983	0.690524
Rab3gap2	Rab3 GTPase-activating protein non-catalytic subunit [OS=Mus musculus]	Q8BMG7	3	4	7	1366	152.4	9.04	107711	156741	122113	106853	1.15227e+06	1.48498e+06	0.131508	1008	0.204046	2.82755	0.690273
Psme3	Proteasome activator complex subunit 3 [OS=Mus musculus]	P61290	6	1	2	254	29.5	0	46047.2	57330.1	21384.7	36879.1	246597	296213	0.131564	1009	0.203931	2.2161	0.690517
Fam129b	Niban-like protein 1 [OS=Mus musculus]	Q8R1F1	3	2	2	749	84.8	4.66	76685.7	17850.6	29911.2	65983.8	378794	663356	0.131671	1010	0.203894	3.15452	0.690596
Rcor1	REST corepressor 1 [OS=Mus musculus]	Q8CFE3	4	2	2	480	52.7	0	10343.5	55139.8	15234	26524.2	182904	157318	0.131854	1011	0.203976	2.18383	0.690421
Mbd3	methyl-CpG-binding domain protein 3 [OS=Mus musculus]	Q9Z2D8-1	22	6	14	285	32.1	26.5	123042	316330	125316	151754	1.45752e+06	1.36574e+06	0.132115	1012	0.204178	2.39737	0.689991
Ate1	Arginyl-tRNA--protein transferase 1 [OS=Mus musculus]	Q9Z2A5	10	3	4	516	59.1	4.56	15288.5	22232.9	110378	62463.1	455747	711218	0.132358	1013	0.204351	3.0553	0.689623
Cul5	Cullin-5 [OS=Mus musculus]	Q9D5V5	4	2	2	780	90.9	2.61	55112.5	37177.4	37472.5	42930.3	401392	282592	0.132488	1014	0.204351	2.48591	0.689624
Gnpnat1	glucosamine 6-phosphate N-acetyltransferase [OS=Mus musculus]	Q9JK38	6	1	3	184	20.8	1.67	5467.55	24667.7	48370.1	49922.1	201280	393294	0.132627	1015	0.204363	3.03731	0.689599
Zfp579	Zinc finger protein 579 [OS=Mus musculus]	Q80VM4	3	1	1	562	60.8	0	43253.2	28969.4	8373.85	175445	204194	23278.1	0.13271	1016	0.20429	2.32169	0.689753
Nr3c1	Glucocorticoid receptor [OS=Mus musculus]	P06537-1	6	3	6	783	86	5.73	76819.9	76335.4	134419	74089.7	743962	680956	0.132797	1017	0.204223	2.382	0.689894
Braf	serine/threonine-protein kinase B-raf [OS=Mus musculus]	P28028-1	2	2	7	804	88.7	8.16	53562.5	55315.6	83797.5	63896.1	659855	970994	0.13326	1018	0.204733	3.13682	0.688811
Gopc	Golgi-associated PDZ and coiled-coil motif-containing protein [OS=Mus musculus]	Q8BH60-1	4	2	3	463	50.6	5.25	79791.4	37010.5	59407.9	62573.1	986348	651268	0.13336	1019	0.204686	3.27033	0.688912
Chchd3	MICOS complex subunit MIC19 [OS=Mus musculus]	Q9CRB9	4	1	1	227	26.3	1.67	57200.3	44372.5	21668.6	28631.4	377561	435058	0.133508	1020	0.204713	2.77105	0.688855
Psmc2	26S proteasome regulatory subunit 7 [OS=Mus musculus]	P46471	5	2	9	433	48.6	9.32	69474.5	55404.7	70397.4	108118	846868	1.49103e+06	0.133634	1021	0.204705	3.64684	0.688872
Nt5c3b; Nt5c3l	7-methylguanosine phosphate-specific 5'-nucleotidase [OS=Mus musculus]	Q3UFY7	3	1	3	300	34.4	2.04	29939.7	7947.38	44320.2	15961	314327	316700	0.134072	1022	0.205175	2.9764	0.687876
Snx33	Sorting nexin-33 [OS=Mus musculus]	Q4VAA7	4	2	3	574	65.3	3.14	67924.8	85680	109727	64680	625296	681538	0.134464	1023	0.205574	2.38081	0.687032
Supt16; Supt16h	FACT complex subunit SPT16 [OS=Mus musculus]	Q920B9	13	10	19	1047	119.7	40	304726	235531	405323	233297	4.07796e+06	3.13737e+06	0.134569	1024	0.205534	2.9777	0.687117
Tab1	TGF-beta-activated kinase 1 and MAP3K7-binding protein 1 [OS=Mus musculus]	Q8CF89	2	1	1	502	54.6	0	28256.4	21671.5	57045.8	45342.9	68324.4	67511.6	0.134575	1025	0.205342	0.76016	0.687523
Eef1d	Isoform 2 of Elongation factor 1-delta [OS=Mus musculus]	P57776-2	45	8	51	257	28.7	125.06	27956.6	57538.2	39674.9	36237.2	629401	919192	0.134615	1026	0.205202	3.66237	0.687818
Ptgr1	Prostaglandin reductase 1 [OS=Mus musculus]	Q91YR9	21	5	8	329	35.5	15.22	152673	218419	199408	108712	1.99373e+06	2.18996e+06	0.134969	1027	0.205542	2.91149	0.6871
Fam76a	Protein FAM76A [OS=Mus musculus]	Q922G2	4	1	2	307	35.1	1.63	27326.2	2251.71	61218.5	30735.4	173033	156034	0.135198	1028	0.20569	1.9865	0.686786
Psma3	Proteasome subunit alpha type-3 [OS=Mus musculus]	O70435	17	4	4	255	28.4	7.2	334320	129147	125313	189348	1.62431e+06	1.18342e+06	0.135284	1029	0.205621	2.34776	0.686933
Stat2	signal transducer and activator of transcription 2 [OS=Mus musculus]	Q9WVL2	2	2	2	923	105.4	3.39	74305	47717.8	51781.5	45830.8	426106	541848	0.135456	1030	0.205683	2.54422	0.686802
Pebp1	phosphatidylethanolamine-binding protein 1 [OS=Mus musculus]	P70296	42	4	8	187	20.8	20.38	75370	130162	91993.8	87218.5	1.29887e+06	1.92092e+06	0.136018	1031	0.206336	3.47444	0.685425
Gys1	glycogen [starch] synthase, muscle [OS=Mus musculus]	Q9Z1E4	5	2	3	738	83.9	2.08	64455.5	102760	84965.6	69461	412080	461618	0.136304	1032	0.206569	1.90304	0.684935
Psma7	Proteasome subunit alpha type-7 [OS=Mus musculus]	Q9Z2U0	16	3	4	248	27.8	7.39	167079	84589.1	85316.8	79222.3	844033	857800	0.13631	1033	0.206379	2.40198	0.685335
Cul7	Cullin-7 [OS=Mus musculus]	Q8VE73	1	2	2	1689	192.2	4.15	110402	86709.3	56091.3	48658.5	869866	822353	0.136429	1034	0.206359	2.78145	0.685376
Iglc3	Ig lambda-3 chain C region [OS=Mus musculus]	P01845	67	4	81	104	11.4	243.22	293421	285256	348424	7973.88	208335	263805	0.136718	1035	0.206595	-0.949352	0.684879
Rac2	Ras-related C3 botulinum toxin substrate 2 [OS=Mus musculus]	Q05144	17	3	3	192	21.4	3.77	92910.3	57718.5	89960.8	98845.8	612168	1.02779e+06	0.136834	1036	0.206572	2.85345	0.684928
Pdzrn3	E3 ubiquitin-protein ligase PDZRN3 [OS=Mus musculus]	Q69ZS0	4	3	4	1063	119.3	2.12	75259.9	85241.6	59699.6	56384.9	828160	619295	0.137104	1037	0.20678	2.77176	0.684491
Gspt2	eukaryotic peptide chain release factor GTP-binding subunit ERF3B [OS=Mus musculus]	Q149F3	23	14	49	632	69.1	72.69	25549.1	35014.3	42145.4	27212.3	762946	1.17597e+06	0.138196	1038	0.208226	4.25873	0.681465
Cndp2	cytosolic non-specific dipeptidase [OS=Mus musculus]	Q9D1A2	2	1	1	475	52.7	1.79	38172	14218.8	19795.8	14170.3	271407	231325	0.138379	1039	0.2083	2.84009	0.68131
Ccnd3	G1/S-specific cyclin-D3 [OS=Mus musculus]	P30282	4	1	2	292	32.4	0	19352.8	17166.4	26511.7	9775.33	227620	231605	0.138777	1040	0.2087	2.89546	0.680478
Sars	Serine--tRNA ligase, cytoplasmic [OS=Mus musculus]	P26638	14	5	6	512	58.4	9.93	227725	180265	136953	95984	1.78787e+06	1.76533e+06	0.138801	1041	0.208534	2.7434	0.680822
Carm1	Histone-arginine methyltransferase CARM1 [OS=Mus musculus]	Q9WVG6-1	10	5	9	608	65.8	14.31	524547	127972	131491	240827	1.37847e+06	1.51323e+06	0.13891	1042	0.208498	1.99838	0.680898
Hspa4	Heat shock 70 kDa protein 4 [OS=Mus musculus]	Q61316	3	2	5	841	94.1	10.01	23752.6	37862.7	38283.2	14426.8	381759	433348	0.139129	1043	0.208627	3.05377	0.680629
Stxbp1	Syntaxin-binding protein 1 [OS=Mus musculus]	O08599	11	5	10	594	67.5	10.4	86977.5	150994	142922	112460	850607	1.2204e+06	0.139363	1044	0.208778	2.51916	0.680315
Bag6	Large proline-rich protein BAG6 [OS=Mus musculus]	Q9Z1R2	12	9	18	1154	121	30.91	488162	458837	462335	302191	3.53184e+06	4.05189e+06	0.1395	1045	0.208783	2.48427	0.680304
Ubr2	E3 ubiquitin-protein ligase UBR2 [OS=Mus musculus]	Q6WKZ8-1	4	5	8	1755	199	18.54	243087	143290	106056	231536	1322641	697328	0.139654	1046	0.208813	2.19289	0.680243
Rint1	RAD50-interacting protein 1 [OS=Mus musculus]	Q8BZ36	1	1	3	792	90	1.62	28282.5	59463.7	3382.47	18535.1	291057	336530	0.139792	1047	0.20882	2.82583	0.680227
Kif4	Chromosome-associated kinesin KIF4 [OS=Mus musculus]	P33174	3	4	12	1231	139.4	11.31	113674	69970.7	119798	82264.9	2.90033e+06	4.62737e+06	0.139834	1048	0.208684	4.64839	0.680511
Hectd1	E3 ubiquitin-protein ligase hectd1 [OS=Mus musculus]	Q69ZR2	2	4	4	2618	289.9	4.66	80380.3	124835	90366.2	52990.5	1.20592e+06	988798	0.139877	1049	0.208548	2.92683	0.680794
Ccdc22	Coiled-coil domain-containing protein 22 [OS=Mus musculus]	Q9JIG7	1	1	2	627	70.8	3.87	56952.5	27188	8429.88	30254.5	131638	151627	0.140438	1050	0.209186	1.75993	0.679467
Gm4070; Gvin1	Interferon-induced very large GTPase 1 [OS=Mus musculus]	Q80SU7	18	35	58	2427	280.6	84.21	978331	1.68177e+06	3.84995e+06	1.34036e+07	4.0922e+06	5.59125e+06	0.140599	1051	0.209226	1.82634	0.679383
Uhrf1	E3 ubiquitin-protein ligase UHRF1 [OS=Mus musculus]	Q8VDF2	3	3	7	782	88.2	6.99	205335	147431	123183	92054.4	1.76495e+06	1.4346e+06	0.14079	1052	0.209312	2.78991	0.679207
Ttll12	Tubulin--tyrosine ligase-like protein 12 [OS=Mus musculus]	Q3UDE2	14	6	9	639	74	12.01	149899	150269	196375	87130.8	1.52544e+06	1.48307e+06	0.140823	1053	0.209161	2.64025	0.679519
Leo1	RNA polymerase-associated protein LEO1 [OS=Mus musculus]	Q5XJE5-1	4	2	3	667	75.6	1.64	24179.8	22111.2	21149.8	50254.2	506440	238365	0.140843	1054	0.208992	3.55937	0.67987
Snrnp70	U1 small nuclear ribonucleoprotein 70 kDa [OS=Mus musculus]	Q62376-1	7	3	5	448	52	0	140304	116493	133595	1.55321e+06	399180	481242	0.140943	1055	0.208944	2.64011	0.679971
Vps29	Vacuolar protein sorting-associated protein 29 [OS=Mus musculus]	Q9QZ88	30	4	12	182	20.5	30.68	92257.1	170788	154335	58545.1	2.94085e+06	2.13852e+06	0.141003	1056	0.208834	3.62175	0.680199
Ctgf	Connective tissue growth factor [OS=Mus musculus]	P29268	14	3	3	348	37.8	5.81	80385.5	23764	53541	47041.1	460405	696872	0.141154	1057	0.208859	2.93305	0.680146
Cops3	COP9 signalosome complex subunit 3 [OS=Mus musculus]	O88543	8	2	5	423	47.8	11.91	46189.6	38572.5	15993.2	20803.9	347961	283516	0.141246	1058	0.208798	2.69464	0.680273
Prmt3	protein arginine N-methyltransferase 3 [OS=Mus musculus]	Q922H1-1	7	3	5	532	59.9	9.23	105619	93399.7	81758.1	128658	1.03116e+06	1.85155e+06	0.141358	1059	0.208767	3.42292	0.680338
Psmc1	26S proteasome regulatory subunit 4 [OS=Mus musculus]	P62192	13	4	10	440	49.2	24.63	75773.7	46039.4	105597	29319.7	834408	835052	0.14236	1060	0.210048	2.90113	0.677682
Tpt1	Translationally-controlled tumor protein [OS=Mus musculus]	P63028	43	3	5	172	19.5	12.2	78306.1	107564	85586.7	108098	1.14871e+06	1.98857e+06	0.142474	1061	0.210018	3.57959	0.677743
Psma1	Proteasome subunit alpha type-1 [OS=Mus musculus]	Q9R1P4	12	2	2	263	29.5	0	263830	159610	107455	108798	1.30649e+06	1.37733e+06	0.142782	1062	0.210275	2.39512	0.677213
Mavs	Mitochondrial antiviral-signaling protein [OS=Mus musculus]	Q8VCF0	6	1	1	503	53.4	4.91	5447.04	27611	13364.6	38480.7	258971	537134	0.143009	1063	0.21041	4.16816	0.676934
Sptlc2	Serine palmitoyltransferase 2 [OS=Mus musculus]	P97363	8	2	2	560	62.9	4.33	69977.4	54638.4	108492	54894.6	602751	492007	0.143139	1064	0.210403	2.30213	0.676947
Ddx17	Probable ATP-dependent RNA helicase DDX17 [OS=Mus musculus]	Q501J6	28	16	68	650	72.4	121.09	263584	685668	188687	3.59545e+06	1.34582e+06	863624	0.143292	1065	0.21043	2.35085	0.676891
Ap3s1	AP-3 complex subunit sigma-1 [OS=Mus musculus]	Q9DCR2	17	3	5	193	21.7	9.31	91238.9	99036.5	75083.6	44160.5	782757	907411	0.14337	1066	0.210348	2.70836	0.677062
Fam115a; Tcaf1	TRPM8 channel-associated factor 1 [OS=Mus musculus]	Q8BNE1	7	8	11	924	102.7	8.33	316054	471016	495605	323709	2.20869e+06	2.65579e+06	0.143514	1067	0.210361	2.01608	0.677034
Ppil3	peptidyl-prolyl cis-trans isomerase-like 3 [OS=Mus musculus]	Q9D6L8-1	16	2	6	161	18.1	10.17	26454.3	97146.2	50856.5	103347	815434	388372	0.14361	1068	0.210305	2.90548	0.677151
Cnn1	Calponin-1 [OS=Mus musculus]	Q08091	50	10	20	297	33.3	30.33	352375	411231	881190	510876	5.21972e+06	8.33713e+06	0.143627	1069	0.210133	3.09641	0.677505
Aes	amino-terminal enhancer of split [OS=Mus musculus]	P63002-1	6	1	2	197	22	2.34	25590	37295.8	70551.2	733570	186629	197498	0.144157	1070	0.210712	3.0663	0.67631
Skp1a	s-phase kinase-associated protein 1 [OS=Mus musculus]	Q9WTX5	25	4	8	163	18.7	25.54	163240	83365.8	166887	105818	2.20466e+06	1.44019e+06	0.144204	1071	0.210584	3.18122	0.676574
Ighv5-12	Ig heavy chain V region 5-84 [OS=Mus musculus]	P18525	39	3	13	117	12.9	21.12	1.62297e+06	1.58814e+06	1.88806e+06	90112.6	1.5825e+06	1.00881e+06	0.144256	1072	0.210463	-0.927269	0.676824
Tpm4	Tropomyosin alpha-4 chain [OS=Mus musculus]	Q6IRU2	6	1	2	248	28.5	2.13	42838	56841.9	59692.8	508385	48474.7	330779	0.144295	1073	0.210324	2.47757	0.677111
Snx1	Sorting nexin-1 [OS=Mus musculus]	Q9WV80	7	3	3	522	58.9	0	100886	180216	181236	44029.5	2.4364e+06	3.39612e+06	0.144533	1074	0.210474	3.66795	0.676802
Polr2b	DNA-directed RNA polymerase II subunit RPB2 [OS=Mus musculus]	Q8CFI7	2	3	4	1174	133.8	1.89	102001	32102.9	99233.3	45732.7	582485	639357	0.144577	1075	0.210342	2.44158	0.677073
Ddx39b	spliceosome RNA helicase DDX39B [OS=Mus musculus]	Q9Z1N5	26	9	40	428	49	73.46	34888.7	8741.52	12263.1	5382.06	332528	255134	0.14494	1076	0.210675	3.40739	0.676386
Snap47	Synaptosomal-associated protein 47 [OS=Mus musculus]	Q8R570	11	3	5	413	46.5	5.16	122520	116107	141076	69166.9	956454	1.10716e+06	0.145539	1077	0.211349	2.48979	0.675
Stim1	stromal interaction molecule 1 [OS=Mus musculus]	P70302	4	3	3	685	77.5	2.42	29865.5	83768.9	93512.2	37961.5	545353	629247	0.145543	1078	0.211158	2.54933	0.675392
Psmg1	Proteasome assembly chaperone 1 [OS=Mus musculus]	Q9JK23	4	1	2	289	33.1	0	55370.4	56478.3	47051	45631.4	175542	214980	0.145657	1079	0.211128	1.45672	0.675453
Urod	Uroporphyrinogen decarboxylase [OS=Mus musculus]	P70697	17	3	11	367	40.7	38.5	58758.1	71853	111596	56169.9	484812	602425	0.145985	1080	0.211408	2.23902	0.674879
Rpl22l1	60S ribosomal protein L22-like 1 [OS=Mus musculus]	Q9D7S7	20	2	3	122	14.5	0	157735	151423	142660	51331.5	156475	19953.6	0.146401	1081	0.211814	-0.988226	0.674046
Trappc5	Trafficking protein particle complex subunit 5 [OS=Mus musculus]	Q9CQA1	10	2	4	188	20.8	1.63	89375.6	101570	56857.9	40497.3	677911	672502	0.146686	1082	0.212031	2.48876	0.673601
Ap2a1	AP-2 complex subunit alpha-1 [OS=Mus musculus]	P17426	12	8	15	977	107.6	20.98	91369.1	105785	130428	90215.7	736890	529916	0.146832	1083	0.212046	2.05052	0.67357
Zfp42	Zinc finger protein 42 [OS=Mus musculus]	P22227	3	1	1	288	32.4	2.07	6115.87	51571.3	3809.22	15779.5	183245	260338	0.14692	1084	0.211976	2.90106	0.673713
Hist3h2a	Histone H2A type 3 [OS=Mus musculus]	Q8BFU2	43	7	408	130	14.1	1232.35	1.55936e+09	1.26706e+09	1.41075e+09	6.86481e+08	1.00558e+09	1.37744e+09	0.146979	1085	0.211867	-0.465093	0.673937
Ap1b1	AP-1 complex subunit beta-1 [OS=Mus musculus]	O35643	12	10	24	943	103.9	31.44	7893.7	53428.8	42399.8	13066.9	444786	361861	0.147135	1086	0.211896	2.98239	0.673878
Eftud1; Efl1	Elongation factor-like GTPase 1 [OS=Mus musculus]	Q8C0D5	4	2	2	1127	125.7	2.18	5151.4	21765.1	45961.2	20956.3	816995	477493	0.147333	1087	0.211987	4.17393	0.673692
Kdelr3	ER lumen protein-retaining receptor 3 [OS=Mus musculus]	Q8R1L4	4	1	3	214	25.1	6.13	15519.4	58507.2	43311.9	16868.7	352604	358104	0.147682	1088	0.212293	2.63242	0.673065
Polr1c	DNA-directed RNA polymerases I and III subunit RPAC1 [OS=Mus musculus]	P52432	10	3	5	346	39.1	6.6	103400	119417	64936.5	81403	487110	704741	0.147693	1089	0.212113	2.14561	0.673433
Cnot10	CCR4-NOT transcription complex subunit 10 [OS=Mus musculus]	Q8BH15	3	2	2	744	81.8	0	84482.1	70083.3	48015.8	67156.6	350899	229990	0.147704	1090	0.211935	1.6776	0.673797
Cenpj	centromere protein J [OS=Mus musculus]	Q569L8	1	1	6	1344	153	2.33	60609.3	110675	95086.1	50349.5	1.83557e+06	3.03377e+06	0.14808	1091	0.21228	4.20706	0.67309
Anxa4	annexin A4 [OS=Mus musculus]	P97429	5	2	2	319	35.9	0	56487.8	59594.4	56795.2	61924.6	319548	189744	0.148774	1092	0.21308	1.72429	0.671458
Filip1l	Filamin A-interacting protein 1-like [OS=Mus musculus]	Q6P6L0	1	1	2	1131	129.7	2.13	53717.6	9932.96	2397.41	16524.9	172308	233694	0.148892	1093	0.213053	2.67746	0.671511
Myef2	Myelin expression factor 2 [OS=Mus musculus]	Q8C854-4	14	7	20	591	63.3	33.94	211378	93065.8	215333	4.12889e+06	1.5386e+06	552439	0.149625	1094	0.213907	3.58093	0.669776
Prkci	Protein kinase c iota type [OS=Mus musculus]	Q62074	4	2	2	595	68.2	2	61427.5	52613	62816.7	31231	418194	503280	0.149696	1095	0.213813	2.42944	0.669966
Gm13072; Trmt112-ps2; Trmt112	Multifunctional methyltransferase subunit TRM112-like protein [OS=Mus musculus]	Q9DCG9	47	3	33	125	14.1	119.25	4.34381e+06	5.4065e+06	5.24438e+06	1.67959e+06	4.21327e+06	4.23903e+06	0.149798	1096	0.213763	-0.565549	0.670068
Cops2	COP9 signalosome complex subunit 2 [OS=Mus musculus]	P61202-1	12	5	6	443	51.6	5.57	118828	154424	138785	136511	875514	1.49169e+06	0.149825	1097	0.213606	2.60323	0.670386
Prpf39	Pre-mRNA-processing factor 39 [OS=Mus musculus]	Q8K2Z2	3	2	3	665	77.9	0	9171.87	28162.1	18168.2	4847.62	205165	258997	0.150007	1098	0.213672	3.079	0.670253
Dpysl3	Dihydropyrimidinase-related protein 3 [OS=Mus musculus]	Q62188	5	3	6	570	61.9	5.91	63200.2	28744.8	33257.3	4637.35	526107	506622	0.150036	1099	0.213518	3.05059	0.670566
Rpa2	Replication protein A 32 kDa subunit [OS=Mus musculus]	Q62193	13	3	8	270	29.7	8.12	146023	165862	103460	79419	1.20057e+06	1.7317e+06	0.150415	1100	0.213863	2.8582	0.669864
Ahcy; Gm4737	Adenosylhomocysteinase [OS=Mus musculus]	P50247	25	8	13	432	47.7	16.1	268744	328181	1.08256e+06	531450	2.79004e+06	4.1517e+06	0.150474	1101	0.213752	2.1537	0.670089
Polr2e	DNA-directed RNA polymerases I, II, and III subunit RPABC1 [OS=Mus musculus]	Q80UW8	24	3	7	210	24.6	5.23	284403	567237	806188	713890	875793	951913	0.151254	1102	0.214665	0.61644	0.668239
Nab1	NGFI-A-binding protein 1 [OS=Mus musculus]	Q61122	9	4	6	486	54	6.14	100675	60917.1	114519	53449.6	566791	640839	0.151272	1103	0.214496	2.19134	0.668581
Vegfa	Vascular endothelial growth factor A [OS=Mus musculus]	Q00731	9	2	4	214	25.3	0	342246	459969	348653	64820.2	203653	370726	0.15137	1104	0.21444	-0.848384	0.668694
Lrrfip1	Leucine-rich repeat flightless-interacting protein 1 [OS=Mus musculus]	Q3UZ39-1	6	3	3	729	79.2	2.03	149439	149338	89285.5	73248.8	807341	877971	0.151391	1105	0.214276	2.18003	0.669027
Smad3	Mothers against decapentaplegic homolog 3 [OS=Mus musculus]	Q8BUN5	9	2	6	425	48.1	12.21	51578.9	40676.2	43015.1	21758.9	332531	316945	0.152098	1106	0.215083	2.31097	0.667395
Ighg1	Ig gamma-1 chain C region, membrane-bound form [OS=Mus musculus]	P01869	28	5	19	393	43.4	37.92	2.31787e+06	1.89875e+06	2.0685e+06	100598	661541	2.17675e+06	0.152299	1107	0.215173	-1.09667	0.667213
Snrpg	Small nuclear ribonucleoprotein G [OS=Mus musculus]	P62309	26	2	3	76	8.5	0	37367.2	71247.4	62888.3	673157	146637	223143	0.152299	1108	0.214978	2.60435	0.667605
Lta4h	leukotriene A-4 hydrolase [OS=Mus musculus]	P24527	13	6	8	611	69	23.17	183940	113837	370498	156221	1.58551e+06	1.24396e+06	0.152345	1109	0.21485	2.15955	0.667866
Eif4e2	eukaryotic translation initiation factor 4E type 2 [OS=Mus musculus]	Q8BMB3	7	1	2	245	28.2	0	23377.9	23460.4	22597.7	11508.4	200235	286342	0.153128	1110	0.215759	2.84264	0.666031
Csnk1a1	Casein kinase I isoform alpha [OS=Mus musculus]	Q8BK63-1	5	2	2	337	38.9	1.84	62338.9	115485	63563.4	6.10586e+06	1.43e+06	1.17106e+06	0.153275	1111	0.215771	5.17274	0.666006
Tubb4a	Tubulin beta-4A chain [OS=Mus musculus]	Q9D6F9	70	21	535	444	49.6	1294.3	13521.8	58260.3	47062.3	61102.6	156088	340910	0.153403	1112	0.215758	2.23145	0.666033
Paf1	RNA polymerase II-associated factor 1 homolog [OS=Mus musculus]	Q8K2T8	9	4	4	535	60.5	3.77	137944	66776.2	145441	73498.2	1.54469e+06	1.00243e+06	0.153421	1113	0.215589	2.90381	0.666374
Acsl3	long-chain-fatty-acid--CoA ligase 3 [OS=Mus musculus]	Q9CZW4	4	3	8	720	80.4	10.73	23548	58136.4	53889.2	7329.24	532968	471053	0.153881	1114	0.216041	2.89914	0.665463
Top2a	DNA topoisomerase 2-alpha [OS=Mus musculus]	Q01320	15	18	49	1528	172.7	72.87	359258	187322	613527	257725	3.66055e+06	2.55195e+06	0.154439	1115	0.21663	2.47956	0.664282
Gga2	ADP-ribosylation factor-binding protein GGA2 [OS=Mus musculus]	Q6P5E6	6	2	3	603	66	0	49311.2	29646.5	57896.4	14174.4	534286	791958	0.154533	1116	0.216567	3.29197	0.664407
Gps1	COP9 signalosome complex subunit 1 [OS=Mus musculus]	Q99LD4	5	2	2	471	53.4	4.25	117688	50024.7	51159.1	65137.9	662767	407892	0.154885	1117	0.216867	2.37554	0.663806
Pds5b	Sister chromatid cohesion protein PDS5 homolog B [OS=Mus musculus]	Q4VA53	4	4	6	1446	164.3	6.29	4.6744e+06	7.24101e+06	7.20375e+06	9749.01	5010085	4.59497e+06	0.155536	1118	0.217583	-0.991689	0.662374
Anln	Anillin [OS=Mus musculus]	Q8K298	3	3	3	1121	122.7	1.97	11893.3	43778.1	38399.9	7027.06	294449	328494	0.15612	1119	0.218205	2.74346	0.661135
Cbfb	Isoform 2 of Core-binding factor subunit beta [OS=Mus musculus]	Q08024-2	20	4	8	182	21.5	6.12	530456	722855	118876	273725	2.84915e+06	3.62339e+06	0.156381	1120	0.218376	2.29761	0.660796
Ppia	peptidyl-prolyl cis-trans isomerase A [OS=Mus musculus]	P17742	75	12	227	164	18	542.54	3.17798e+07	2.89222e+07	3.09375e+07	2.61818e+07	7.63235e+07	8.4042e+07	0.156416	1121	0.218229	1.0255	0.661088
Rrm1	Ribonucleoside-diphosphate reductase large subunit [OS=Mus musculus]	P07742	3	1	1	792	90.2	2.72	22874.9	6118.77	38469.6	3275.18	296265	238871	0.156511	1122	0.218167	2.99653	0.661211
Sept8	Septin-8 [OS=Mus musculus]	Q8CHH9-1	11	4	10	429	49.8	15.67	61774.6	112110	107852	56087.3	655796	523174	0.156766	1123	0.218327	2.13216	0.660892
Lig3	DNA ligase 3 [OS=Mus musculus]	P97386	1	1	1	1015	113	0	13871.7	14641.8	47679.1	25963.4	113274	82410	0.157075	1124	0.218564	1.54055	0.660422
1810030O07Rik	uncharacterized protein CXorf38 homolog [OS=Mus musculus]	Q8C5K5	3	1	1	320	36.6	0	33435.9	57380.3	54119	42345.7	151042	208118	0.157129	1125	0.218444	1.47001	0.660659
Wdr81	WD repeat-containing protein 81 [OS=Mus musculus]	Q5ND34	2	3	3	1934	211.8	2.83	23001	50129.2	2503.15	28711.8	241745	133758	0.157246	1126	0.218413	2.41803	0.660722
Ndrg3	protein NDRG3 [OS=Mus musculus]	Q9QYF9	4	1	1	375	41.5	2.21	25161.7	20821.8	59014.7	12376.8	281119	330862	0.157347	1127	0.21836	2.57201	0.660827
Fgb	Fibrinogen beta chain [OS=Mus musculus]	Q8K0E8	32	16	116	481	54.7	183.14	1.3407e+07	1.12356e+07	1.43136e+07	5.17038e+06	1.16784e+07	1.05915e+07	0.15744	1128	0.218294	-0.505557	0.660958
Pea15a	Astrocytic phosphoprotein PEA-15 [OS=Mus musculus]	Q62048-1	26	2	2	130	15	5.64	37767.5	51280.1	51355.9	10116.2	442608	412253	0.158324	1129	0.219326	2.62308	0.658911
Ckb	Creatine kinase B-type [OS=Mus musculus]	Q04447	3	1	4	381	42.7	8.11	8747.36	50719.6	74776.8	22462.4	406064	623022	0.158482	1130	0.21935	2.96959	0.658862
Igj; Jchain	Immunoglobulin J chain [OS=Mus musculus]	P01592	15	2	15	159	18	22.22	1.18838e+06	1.30944e+06	1.45587e+06	1.01165e+06	1.30186e+06	905590	0.158483	1131	0.219158	-0.296541	0.659242
2310035C23Rik	LisH domain and HEAT repeat-containing protein KIAA1468 [OS=Mus musculus]	Q148V7-1	1	1	1	1216	134.5	2.18	6537.41	30909.1	7980.87	2885.57	170449	241851	0.15875	1132	0.219333	3.19212	0.658896
Ubl4; Ubl4a; Slc10a3-ubl4; Gm38419; SlcUbl4a; Gm44504	Ubiquitin-like protein 4A [OS=Mus musculus]	P21126	11	2	2	157	17.8	3.36	51190.6	26881.5	17994.9	3820.88	354562	316587	0.158759	1133	0.219152	2.81271	0.659254
Psma5	Proteasome subunit alpha type-5 [OS=Mus musculus]	Q9Z2U1	9	2	7	241	26.4	13.51	185945	138037	93554.8	74564.7	837709	1.07399e+06	0.159208	1134	0.219578	2.25008	0.658412
Camk2d	Calcium/calmodulin-dependent protein kinase type II subunit delta [OS=Mus musculus]	Q6PHZ2-1	21	9	37	499	56.3	52.83	7.27861e+06	4.74866e+06	5.86326e+06	5.90166e+06	9.87347e+06	1.13951e+07	0.159714	1135	0.220081	0.602832	0.657417
Myd88	Myeloid differentiation primary response protein MyD88 [OS=Mus musculus]	P22366-1	22	5	8	296	33.7	4.6	113879	173647	130461	82202.7	1.03534e+06	773344	0.159874	1136	0.220109	2.17753	0.657363
Brox	BRO1 domain-containing protein BROX [OS=Mus musculus]	Q8K2Q7-1	15	4	7	411	46.2	13.26	62792.1	61164.2	32760	75282.1	164446	371277	0.161167	1137	0.221694	1.96303	0.654246
Grb2	Growth factor receptor-bound protein 2 [OS=Mus musculus]	Q60631	4	1	2	217	25.2	0	21621.4	16904.4	28924.4	17179.8	176404	311155	0.161646	1138	0.222157	2.90364	0.653339
Ap2s1	AP-2 complex subunit sigma [OS=Mus musculus]	P62743	8	1	1	142	17	2.48	30884.6	39095.9	35867.6	133204	154318	599279	0.161902	1139	0.222313	3.06662	0.653035
Mybbp1a	Myb-binding protein 1A [OS=Mus musculus]	Q7TPV4	1	1	2	1344	151.9	3.85	22431.4	37883.3	59766.8	29841.9	162075	155417	0.162845	1140	0.223412	1.53231	0.650893
Kars	Lysine--tRNA ligase [OS=Mus musculus]	Q99MN1	5	3	6	595	67.8	11.95	81444.5	143357	74390.5	44512.9	633417	797153	0.162954	1141	0.223365	2.30165	0.650985
Mical2	[F-actin]-monooxygenase MICAL2 [OS=Mus musculus]	Q8BML1	33	27	87	960	110	158.56	3.84514e+06	6.76179e+06	6.72118e+06	4.53966e+06	1.86528e+07	2.22993e+07	0.163082	1142	0.223346	1.39249	0.651023
Rps29	40S ribosomal protein S29 [OS=Mus musculus]	P62274	50	4	82	56	6.7	152.11	3.80874e+07	3.02006e+07	2.78579e+07	3.45634e+07	4.08208e+07	5.38637e+07	0.16345	1143	0.223653	0.426842	0.650425
Ctc1	CST complex subunit CTC1 [OS=Mus musculus]	Q5SUQ9-1	1	1	1	1212	133.9	0	9235.13	52013.6	12873	10268.8	240188	184722	0.163505	1144	0.223533	2.55364	0.650658
Dbnl	Drebrin-like protein [OS=Mus musculus]	Q62418	17	6	10	436	48.7	5.05	145280	83513.9	135663	2.37972e+06	511793	591877	0.163541	1145	0.223387	3.25668	0.650941
Abi1	abl interactor 1 [OS=Mus musculus]	Q8CBW3-1	10	4	11	481	52.3	16.92	149724	122426	95373.7	121012	2.75449e+06	1.37793e+06	0.163796	1146	0.223541	3.53272	0.650643
Arhgef7	Rho guanine nucleotide exchange factor 7 [OS=Mus musculus]	Q9ES28-1	3	2	5	862	97	5.83	71842.9	78895.7	99308.8	45057.6	461664	421857	0.164214	1147	0.223915	1.89282	0.649918
Tmpo	Lamina-associated polypeptide 2, isoforms alpha/zeta [OS=Mus musculus]	Q61033-1	6	2	4	693	75.1	10	49342	10234.6	22418	4676.22	237794	263312	0.164358	1148	0.223917	2.62491	0.649914
Lmna	Prelamin-A/C [OS=Mus musculus]	P48678-1	29	16	28	665	74.2	49.89	527380	1.46056e+06	274905	286062	5.4234e+06	5.63977e+06	0.165228	1149	0.224905	2.32639	0.648001
Hspa14	Heat shock 70 kDa protein 14 [OS=Mus musculus]	Q99M31-1	2	1	2	509	54.6	6.34	61271.3	14914.1	35479.9	3838	351924	467054	0.165399	1150	0.224942	2.88139	0.647929
Caprin1	Caprin-1 [OS=Mus musculus]	Q60865	3	2	5	707	78.1	11.11	370128	366806	236001	348540	1.32167e+06	751997	0.166135	1151	0.225747	1.31591	0.646377
Usp15	ubiquitin carboxyl-terminal hydrolase 15 [OS=Mus musculus]	Q8R5H1-1	4	4	7	981	112.3	6.12	84827.9	74861.9	87754.1	37734.4	514353	718427	0.166178	1152	0.22561	2.36024	0.646642
D14Ertd668e; Phf11d	PHD finger protein 11 [OS=Mus musculus]	A6H5X4-1	15	4	10	337	37.7	12.53	1.2099e+06	1.16413e+06	1.23704e+06	2.11867e+06	1.93254e+06	1.11819e+06	0.166915	1153	0.226413	0.517571	0.645098
	Ig heavy chain V region HPCM6 [OS=Mus musculus]	P01791	34	4	16	123	13.9	38.19	3.4014e+06	3.26087e+06	4.39586e+06	2.08913e+06	1.45705e+06	3.69243e+06	0.167067	1154	0.226423	-0.611325	0.645079
Arhgef1	Rho guanine nucleotide exchange factor 1 [OS=Mus musculus]	Q61210	4	3	3	920	102.7	6.07	84549.8	118954	93786.6	81733.4	1.00868e+06	559863	0.167488	1155	0.226798	2.47277	0.644361
Pafah1b1	Platelet-activating factor acetylhydrolase IB subunit alpha [OS=Mus musculus]	P63005-1	6	2	4	410	46.6	2.03	92086.8	51134.6	57032.2	18483.5	526090	757485	0.168261	1156	0.227647	2.70089	0.642739
Tsen34	tRNA-splicing endonuclease subunit sen34 [OS=Mus musculus]	Q8BMZ5	12	3	5	316	34.2	7.08	262476	153949	109387	149797	874220	586934	0.168492	1157	0.227763	1.61529	0.642517
Serpine1	Plasminogen activator inhibitor 1 [OS=Mus musculus]	P22777	9	3	4	402	45.1	2.24	296209	162635	211514	1.30434e+06	400464	453026	0.168681	1158	0.227822	1.68658	0.642405
Get4	Golgi to ER traffic protein 4 homolog [OS=Mus musculus]	Q9D1H7	5	1	1	327	36.5	2.41	41161.8	18419.1	31587.3	34676	82211.3	157897	0.16869	1159	0.227637	1.5917	0.642757
Csnk1e	Casein kinase I isoform epsilon [OS=Mus musculus]	Q9JMK2	9	3	3	416	47.3	1.87	20331.8	15535.9	11162.7	33208.9	198329	494014	0.168723	1160	0.227485	3.94741	0.643047
Rbm3	RNA-binding protein 3 [OS=Mus musculus]	O89086	27	3	8	153	16.6	25.73	227043	145879	179639	70205.9	1.21559e+06	1.10761e+06	0.168838	1161	0.227444	2.11486	0.643126
Dbn1	drebrin [OS=Mus musculus]	Q9QXS6	1	1	5	706	77.2	7.72	60748.2	39329.1	46367.2	18638.6	295507	299677	0.169943	1162	0.228735	2.06747	0.640667
AI597468; Tmem263	Transmembrane protein 263 [OS=Mus musculus]	Q9DAM7	69	6	101	115	11.5	306.35	1.84699e+07	2.32508e+07	2.37736e+07	1.78632e+06	1.98256e+07	1.54023e+07	0.170229	1163	0.228924	-0.823293	0.64031
Polr2h	DNA-directed RNA polymerases I, II, and III subunit RPABC3 [OS=Mus musculus]	Q923G2	9	1	3	150	17.1	8.78	11002.3	31242.8	55847.3	3422.19	345914	549925	0.170353	1164	0.228894	3.19652	0.640366
Myo1c	Isoform 2 of Unconventional myosin-Ic [OS=Mus musculus]	Q9WTI7-2	56	45	199	1028	118.1	447.16	42423.6	54896.4	44761.4	25922.5	283532	449454	0.17066	1165	0.229109	2.41721	0.639957
Sec22b	Vesicle-trafficking protein SEC22b [OS=Mus musculus]	O08547	9	1	1	215	24.7	3.15	13035.5	26256.1	14362.5	47794.3	395762	133871	0.1708	1166	0.2291	3.42788	0.639974
Maz	Myc-associated zinc finger protein [OS=Mus musculus]	P56671	3	1	1	477	48.7	0	6950.35	44962.5	40000.3	111713	121213	24302.8	0.17097	1167	0.229132	1.48471	0.639915
Sec13	protein SEC13 homolog [OS=Mus musculus]	Q9D1M0	19	3	7	322	35.5	17.9	91181.8	160254	223653	68246.6	1.04963e+06	886904	0.171044	1168	0.229035	2.07717	0.640098
Retnlg	resistin-like gamma [OS=Mus musculus]	Q8K426	10	1	4	117	12.5	6.65	386003	386962	505671	60647.9	312020	380770	0.171083	1169	0.228891	-0.763044	0.640371
Rhoa	Transforming protein RhoA [OS=Mus musculus]	Q9QUI0	6	1	1	193	21.8	2.12	19665.8	48098.2	31107.7	14988.5	310618	556205	0.171097	1170	0.228714	3.15684	0.640707
Ce9	Ig kappa chain V-V region HP R16.7 [OS=Mus musculus]	P01644	54	4	50	108	11.9	142.22	7.20801e+06	7.41102e+06	8.79008e+06	3.53526e+06	6.09784e+06	7.49598e+06	0.172431	1171	0.2303	-0.450622	0.637705
Ap3m1	ap-3 complex subunit mu-1 [OS=Mus musculus]	Q9JKC8	13	4	5	418	46.9	11.17	116627	98858.4	55957.9	112569	796622	1.80597e+06	0.173254	1172	0.231202	3.32232	0.636008
2410002O22Rik; Trappc13	Trafficking protein particle complex subunit 13 [OS=Mus musculus]	Q3TIR1	2	1	1	417	46.4	0	21182.5	62078.2	33546.9	11143.7	328536	533413	0.173458	1173	0.231277	2.902	0.635867
Psmd8	26S proteasome non-ATPase regulatory subunit 8 [OS=Mus musculus]	Q9CX56	2	1	1	353	39.9	1.69	37322.4	57291.6	39649.8	3503.61	350269	377784	0.174109	1174	0.231948	2.4459	0.63461
Fam115c; Tcaf2	TRPM8 channel-associated factor 2 [OS=Mus musculus]	Q921K8	1	1	7	919	101.5	0	55525.3	34403.9	11445.3	6914.62	263087	244739	0.17417	1175	0.231831	2.34415	0.634829
Tkt	Transketolase [OS=Mus musculus]	P40142	21	9	9	623	67.6	10.81	282931	397609	430024	198696	1.7717e+06	2.47887e+06	0.174715	1176	0.232359	2.00228	0.63384
Psmc3	26S proteasome regulatory subunit 6A [OS=Mus musculus]	O88685	13	4	7	442	49.5	12.5	166087	66934.3	72576.5	123312	511728	1.14284e+06	0.175859	1177	0.233681	2.54045	0.631376
Tbc1d15	TBC1 domain family member 15 [OS=Mus musculus]	Q9CXF4	6	4	5	671	76.5	4.04	90793.3	143630	99256.1	56178.8	541648	744326	0.176096	1178	0.233798	2.00801	0.631158
Cse1l	Exportin-2 [OS=Mus musculus]	Q9ERK4	39	29	96	971	110.4	185.03	6.71149e+06	1.14192e+07	6.04463e+06	5.64698e+06	2.76114e+07	2.90151e+07	0.176765	1179	0.234487	1.36509	0.629881
Ldha	L-lactate dehydrogenase A chain [OS=Mus musculus]	P06151	21	6	18	332	36.5	32.14	3.07428e+06	3.44959e+06	4.44449e+06	180453	2.29802e+06	3.41722e+06	0.177121	1180	0.234761	-0.895616	0.629375
Otud4	OTU domain-containing protein 4 [OS=Mus musculus]	B2RRE7	1	1	1	1107	123	2.54	27917.3	63272.4	57306.6	17325.3	303093	283184	0.177311	1181	0.234814	2.02317	0.629277
Magee1	Melanoma-associated antigen E1 [OS=Mus musculus]	Q6PCZ4	1	1	2	918	101.6	0	28258.1	41204	25697.9	25569.5	130047	231193	0.177934	1182	0.235439	2.0232	0.628122
Use1	Vesicle transport protein USE1 [OS=Mus musculus]	Q9CQ56	6	1	3	270	30.6	4.73	37259.3	61213.1	13191.6	4999.33	579755	345811	0.178397	1183	0.235852	3.05894	0.627361
Elovl1	Elongation of very long chain fatty acids protein 1 [OS=Mus musculus]	Q9JLJ5	5	1	1	279	32.7	4.08	60377.5	40077.1	13127.3	25539.5	199843	346421	0.178596	1184	0.235915	2.33179	0.627244
Ncbp1	Nuclear cap-binding protein subunit 1 [OS=Mus musculus]	Q3UYV9	5	2	2	790	91.9	3.63	74891.1	24195.7	54885	27293.3	478695	292013	0.178642	1185	0.235778	2.37372	0.627498
Ighvhs107.a3.106	Ig heavy chain V region MOPC 47A [OS=Mus musculus]	P01786	38	3	31	117	13	60.54	1.18821e+06	1.09153e+06	1.4994e+06	408388	1.08214e+06	1.0577e+06	0.179652	1186	0.23691	-0.568567	0.625416
Psmd7	26S proteasome non-ATPase regulatory subunit 7 [OS=Mus musculus]	P26516	20	3	6	321	36.5	16.78	46699.9	40574.5	65628.1	64556.9	971549	404862	0.180033	1187	0.237213	3.23635	0.624862
Smchd1	structural maintenance of chromosomes flexible hinge domain-containing protein 1 [OS=Mus musculus]	Q6P5D8	1	1	1	2007	225.5	0	2983.81	30941.2	14778.8	9107.19	113517	81066.5	0.180629	1188	0.237797	2.06427	0.623793
Ckap2	Cytoskeleton-associated protein 2 [OS=Mus musculus]	Q3V1H1	4	2	2	664	74	2	63416.9	15756.7	41566.6	32566.6	128271	188908	0.183667	1189	0.241594	1.5344	0.616914
Trim33	E3 ubiquitin-protein ligase TRIM33 [OS=Mus musculus]	Q99PP7	1	1	1	1142	123.8	2.48	54201.7	62178	10082.8	35590.1	126526	170269	0.184412	1190	0.24237	1.39415	0.615521
Gsn	Gelsolin [OS=Mus musculus]	P13020-1	1	1	4	780	85.9	5.77	161418	138022	80463.8	25509.4	875486	761864	0.185131	1191	0.243111	2.12996	0.614196
Ckap5	Cytoskeleton-associated protein 5 [OS=Mus musculus]	A2AGT5	4	6	8	2032	225.5	17.25	173433	163374	133959	170865	939450	439462	0.185958	1192	0.243992	1.71898	0.612625
Pds5a	Sister chromatid cohesion protein PDS5 homolog A [OS=Mus musculus]	Q6A026	5	5	10	1332	150.2	2.28	334059	432805	362941	185278	1.62581e+06	1.59841e+06	0.186054	1193	0.243914	1.59348	0.612764
Stat1	signal transducer and activator of transcription 1 [OS=Mus musculus]	P42225	44	27	112	749	87.1	266.23	967329	729194	1.07334e+06	1.54972e+07	1.04756e+08	2.07277e+07	0.186384	1194	0.244141	5.66955	0.612358
Fert2; Fer	tyrosine-protein kinase Fer [OS=Mus musculus]	P70451-1	3	2	3	823	94.5	6.7	97000.8	49796.1	107501	48841.8	364922	576725	0.187176	1195	0.244974	1.96162	0.61088
Fau	40S ribosomal protein S30 [OS=Mus musculus]	P62862	20	4	294	59	6.6	723.38	1.26797e+09	1.2605e+09	1.29553e+09	1.20756e+09	9.81152e+08	1.24261e+09	0.188351	1196	0.246305	-0.156314	0.608526
Itih4	inter alpha-trypsin inhibitor, heavy chain 4 [OS=Mus musculus]	A6X935-1	20	14	119	942	104.6	204.6	2.19278e+07	1.50412e+07	2.1103e+07	3.05623e+06	1.49042e+07	1.70281e+07	0.188454	1197	0.246234	-0.730962	0.608652
Fosl2	Fos-related antigen 2 [OS=Mus musculus]	P47930-1	4	1	1	326	35.3	0	23574.5	55924.3	27747.4	10214.5	264962	196869	0.188619	1198	0.246244	2.138	0.608634
Smarca5	SWI/SNF-related matrix-associated actin-dependent regulator of chromatin subfamily A member 5 [OS=Mus musculus]	Q91ZW3	17	18	36	1051	121.6	33.04	3.63324e+06	2.54654e+06	983538	2.03749e+06	9.62378e+06	1.8801e+07	0.188663	1199	0.246096	2.08832	0.608896
Krt19	Keratin, type I cytoskeletal 19 [OS=Mus musculus]	P19001	11	7	156	403	44.5	251.66	22240.4	156159	70135.6	2641.1	24810.6	31013.1	0.18938	1200	0.246825	-2.08781	0.60761
Ctdp1	RNA polymerase II subunit A C-terminal domain phosphatase [OS=Mus musculus]	Q7TSG2-1	5	4	6	960	104.5	1.81	110336	94102	64589.2	19405	527238	773678	0.190317	1201	0.24784	2.29506	0.605828
Hsp90aa1	Heat shock protein HSP 90-alpha [OS=Mus musculus]	P07901	48	36	328	733	84.7	780.21	1.78502e+09	1.60103e+09	1.64838e+09	8.85152e+06	1.71739e+09	9.74918e+08	0.193147	1202	0.251316	-0.89825	0.599781
Fxr2	Fragile X mental retardation syndrome-related protein 2 [OS=Mus musculus]	Q9WVR4	3	2	5	673	73.7	7.84	57640.9	59224.3	2826.1	22573.8	409996	218486	0.193236	1203	0.251223	2.44346	0.599941
Rab10	ras-related protein rab-10 [OS=Mus musculus]	P61027	11	2	8	200	22.5	19.81	202360	293917	189267	20532.9	1.37372e+06	1.58977e+06	0.194516	1204	0.252677	2.12194	0.597434
Krt34	keratin, type I cuticular Ha4 [OS=Mus musculus]	Q9D646	23	9	22	392	44.5	39.31	1.48342e+07	3.01586e+07	2.01852e+07	1.42527e+06	1.54837e+07	1.70335e+07	0.194836	1205	0.252883	-0.941291	0.597081
Acot7	cytosolic acyl coenzyme A thioester hydrolase [OS=Mus musculus]	Q91V12-1	6	2	3	381	42.5	5.31	44737.3	28898.9	22625.6	73780.1	310707	987147	0.195366	1206	0.25336	3.83279	0.596262
Ranbp9	Ran-binding protein 9 [OS=Mus musculus]	P69566	10	5	10	653	71	5.15	1.44301e+06	221509	158281	635821	2.39388e+06	1.91139e+06	0.19613	1207	0.25414	1.43868	0.594927
Ccs	copper chaperone for superoxide dismutase [OS=Mus musculus]	Q9WU84	5	1	2	274	28.9	4.33	39668.3	53870.1	3650.26	9459.19	337223	196694	0.196642	1208	0.254593	2.48309	0.594154
C4b	Complement C4-B [OS=Mus musculus]	P01029	14	16	206	1738	192.8	706.98	2.98298e+07	3.21343e+07	4.00478e+07	8.65073e+06	3.14668e+07	2.66185e+07	0.196654	1209	0.254398	-0.6122	0.594487
Zfp14	Zinc finger protein 14 [OS=Mus musculus]	P10755	4	1	1	501	59	0	24182.3	60178.5	28109.2	155220	72612	46078.4	0.19676	1210	0.254324	1.28416	0.594612
Top1	DNA topoisomerase 1 [OS=Mus musculus]	Q04750	16	11	49	767	90.8	51.72	1.7202e+06	1.79002e+06	1.76644e+06	817759	7.79613e+06	1.2954e+07	0.197416	1211	0.254962	2.03119	0.593524
Lbp	lipopolysaccharide-binding protein [OS=Mus musculus]	Q61805	8	3	14	481	53	24.5	1.02067e+06	941581	1.1355e+06	100984	1.13716e+06	417690	0.19792	1212	0.255402	-0.903661	0.592776
Prpf8	Pre-mRNA-processing-splicing factor 8 [OS=Mus musculus]	Q99PV0	2	3	4	2335	273.4	0	14006.3	37284.7	44817.4	434571	87522.2	100726	0.198142	1213	0.255477	2.69608	0.592649
Lsm12	Protein LSM12 homolog [OS=Mus musculus]	Q9D0R8	19	2	4	195	21.7	15.98	69734.6	90387.2	38256.7	42545.1	1.18136e+06	3.16409e+06	0.200512	1214	0.258321	4.46723	0.587841
Ywhag	14-3-3 protein gamma [OS=Mus musculus]	P61982	55	14	86	247	28.3	168.4	497229	389969	745016	6.29557e+07	1.0285e+07	9.53671e+06	0.200852	1215	0.258545	5.66434	0.587464
Pla2r1	Secretory phospholipase A2 receptor [OS=Mus musculus]	Q62028	1	1	2	1487	170.4	0	61534.8	19023.8	2927.79	130202	96523.6	22698.3	0.20166	1216	0.259372	1.57899	0.586077
Pih1d1	PIH1 domain-containing protein 1 [OS=Mus musculus]	Q9CQJ2	7	2	2	290	32.2	0	29348.5	58809.7	40123.9	38426.9	322774	836517	0.201856	1217	0.259411	3.2229	0.586011
Kdelr2	ER lumen protein-retaining receptor 2 [OS=Mus musculus]	Q9CQM2	8	1	3	212	24.4	13.93	20812.8	8778.81	42525.1	8846.67	313194	787011	0.201897	1218	0.25925	3.94285	0.586282
Ppm1b	Protein phosphatase 1B [OS=Mus musculus]	P36993-1	6	2	4	390	42.8	8.9	28796.7	35977.6	176073	47101.7	393799	337315	0.202422	1219	0.259711	1.69205	0.585509
Bmp2k	BMP-2-inducible protein kinase [OS=Mus musculus]	Q91Z96-1	2	2	3	1138	126.1	3.35	86053.9	55260.9	62717.7	89491.9	142444	377816	0.203642	1220	0.261062	1.57942	0.583256
Skiv2l2	Superkiller viralicidic activity 2-like 2 [OS=Mus musculus]	Q9CZU3	2	2	3	1040	117.6	0	41545.5	52861.6	7864.3	6985.3	422508	219490	0.205659	1221	0.263432	2.66578	0.579332
Aak1	AP2-associated protein kinase 1 [OS=Mus musculus]	Q3UHJ0	2	2	4	959	103.3	5.02	48809.5	53043.9	35010.7	28521.8	132216	179578	0.205756	1222	0.263341	1.31413	0.579482
Fam168a	Protein FAM168A [OS=Mus musculus]	Q8BGZ2-1	4	1	1	244	26.2	1.77	3996.6	33269.6	39287.6	279121	56557.7	69964.1	0.20672	1223	0.264359	2.40567	0.577807
Nme2	nucleoside diphosphate kinase b [OS=Mus musculus]	Q01768	8	1	1	152	17.4	2.18	83107.5	8982.44	416074	6835.84	1.09272e+06	1.53982e+06	0.2068	1224	0.264245	2.37683	0.577993
Pcyt1a	choline-phosphate cytidylyltransferase A [OS=Mus musculus]	P49586	9	3	3	367	41.6	0	114697	220346	18664.1	1.59378e+06	475993	212245	0.207077	1225	0.264383	2.68969	0.577767
Ivns1abp	Influenza virus NS1A-binding protein homolog [OS=Mus musculus]	Q920Q8-1	3	2	3	642	71.5	1.79	223880	220697	224575	98299.7	853483	847569	0.207406	1226	0.264586	1.42707	0.577433
G6pdx	Glucose-6-phosphate 1-dehydrogenase X [OS=Mus musculus]	Q00612	4	2	4	515	59.2	4.25	38166.7	95459.7	69745	58715.3	240712	541416	0.208137	1227	0.265302	2.04772	0.576259
Eif4g3	Eukaryotic translation initiation factor 4 gamma 3 [OS=Mus musculus]	Q80XI3-1	10	13	28	1579	174.8	39.33	3.88697e+07	3.44445e+07	3.96579e+07	817765	3.12302e+07	3.32569e+07	0.20882	1228	0.265957	-0.790704	0.575188
Cdk11b	Cyclin-dependent kinase 11B [OS=Mus musculus]	P24788-1	1	1	1	784	91.5	2.05	43878.9	61962.2	18321.2	23244.6	142287	217351	0.21068	1229	0.268107	1.62468	0.571692
Psmc5	26S proteasome regulatory subunit 8 [OS=Mus musculus]	P62196	8	2	4	406	45.6	5.85	97384.8	82802.1	43479.1	40241	256072	402296	0.210933	1230	0.26821	1.64314	0.571525
Cdk5	Cyclin-dependent-like kinase 5 [OS=Mus musculus]	P49615	7	2	2	292	33.3	2.61	44549.8	11849.4	5317.39	25406.7	96516.3	275941	0.212062	1231	0.269427	2.68854	0.569559
Itih3	Inter-alpha-trypsin inhibitor heavy chain H3 [OS=Mus musculus]	Q61704	6	5	25	889	99.3	33.82	1.63765e+06	1.04186e+06	1.52577e+06	1.01646e+06	1.08774e+06	1.23825e+06	0.212647	1232	0.269952	-0.331295	0.568714
P4hb	Protein disulfide-isomerase [OS=Mus musculus]	P09103	15	7	13	509	57	11.99	170219	199199	166210	2.1363e+06	368653	534106	0.212926	1233	0.270087	2.50432	0.568497
Rab6b	Ras-related protein Rab-6B [OS=Mus musculus]	P61294	11	2	2	208	23.4	2.12	505249	579543	1.02246e+06	604093	1.61831e+06	1.45147e+06	0.213205	1234	0.270221	0.801936	0.568282
Ccdc93	Coiled-coil domain-containing protein 93 [OS=Mus musculus]	Q7TQK5	5	2	2	629	72.6	2.55	28676.1	17008.8	13678.4	52802.6	688081	179512	0.213446	1235	0.270307	3.95461	0.568142
Hbs1l	HBS1-like protein [OS=Mus musculus]	Q69ZS7	3	1	1	682	75.1	2.51	53769.2	25722.7	10199.4	7622.06	138943	190437	0.214299	1236	0.271167	1.90972	0.566762
Ints1	integrator complex subunit 1 [OS=Mus musculus]	Q6P4S8	1	2	2	2195	245	0	54571.9	17439.4	13645.8	20913.8	148142	88868.9	0.21496	1237	0.271785	1.5903	0.565775
Eif4a2	eukaryotic initiation factor 4A-II [OS=Mus musculus]	P10630-1	34	12	63	407	46.4	138.29	20862	4722.57	52809.6	12730.5	144145	326831	0.216552	1238	0.273576	2.62531	0.562921
Prkar1a	cAMP-dependent protein kinase type I-alpha regulatory subunit [OS=Mus musculus]	Q9DBC7	19	4	6	381	43.2	13.12	661179	458257	100743	105704	1.83692e+06	2.24397e+06	0.217196	1239	0.274168	1.77868	0.561984
Supt4a; Supt4h1	Transcription elongation factor SPT4-A [OS=Mus musculus]	P63271	21	2	3	117	13.2	7.33	53464	33124.6	41632.2	16367.2	205315	427663	0.218163	1240	0.275166	2.34036	0.560405
Psmb1	proteasome subunit beta type-1 [OS=Mus musculus]	O09061	12	2	2	240	26.4	6.13	191533	218372	104081	60685.2	649669	813470	0.219058	1241	0.276073	1.5679	0.558976
Dennd5a	DENN domain-containing protein 5A [OS=Mus musculus]	Q6PAL8	1	1	2	1287	146.6	3.87	63965.5	58304.6	6098.8	3433.07	259209	224928	0.21916	1242	0.275979	1.92531	0.559123
Tnpo2	Transportin-2 [OS=Mus musculus]	Q99LG2	7	7	34	887	100.4	39.97	47772.2	26013.1	35171	16495.4	127328	202026	0.219309	1243	0.275945	1.6664	0.559177
Bud31	Protein BUD31 homolog [OS=Mus musculus]	Q6PGH1	10	1	1	103	11.9	0	3824.08	25461.9	58739.4	147672	49116.4	50053.6	0.219412	1244	0.275852	1.4876	0.559323
C3	Complement C3 [OS=Mus musculus]	P01027-1	19	28	212	1663	186.4	461.82	3.05414e+07	3.16386e+07	3.27524e+07	1.2991e+07	3.15129e+07	2.6227e+07	0.219427	1245	0.275649	-0.424561	0.559643
Otub1	Ubiquitin thioesterase otub1 [OS=Mus musculus]	Q7TQI3	9	2	3	271	31.3	0	290195	263590	80319.9	51458.2	1.10649e+06	926492	0.219583	1246	0.275624	1.71686	0.559683
Naa30	N-alpha-acetyltransferase 30 [OS=Mus musculus]	Q8CES0-1	7	2	3	364	39.4	5.02	38612.5	9509.52	45159.5	22810.1	332445	135265	0.219975	1247	0.275895	2.39465	0.559255
Heatr5a	HEAT repeat-containing protein 5A [OS=Mus musculus]	Q5PRF0-1	1	1	3	2038	219.8	0	29197.9	60235.5	8393.6	14047.1	131999	140439	0.221699	1248	0.277834	1.55016	0.556214
Igkc	Ig kappa chain C region [OS=Mus musculus]	P01837	97	16	10693	106	11.8	40162.7	6.68063e+09	7.68587e+09	8.86178e+09	4.00377e+09	6.1888e+09	7.67427e+09	0.222459	1249	0.278563	-0.378599	0.555076
Nccrp1	F-box only protein 50 [OS=Mus musculus]	G3X9C2	4	1	1	266	30.4	0	105237	109305	46634.9	171418	95513.7	123560	0.224326	1250	0.280677	0.580259	0.551793
Adsl	adenylosuccinate lyase [OS=Mus musculus]	P54822	2	1	2	484	54.8	2.11	44945.3	29955	59377.9	4471.16	207386	297606	0.224368	1251	0.280505	1.92375	0.552059
S100a4	Protein S100-A4 [OS=Mus musculus]	P07091	26	2	15	101	11.7	40.32	1.53384e+06	1.95579e+06	3.75796e+06	297745	1.13853e+07	1.86277e+07	0.225765	1252	0.282026	2.06425	0.54971
Cc2d1a	Coiled-coil and C2 domain-containing protein 1A [OS=Mus musculus]	Q8K1A6	5	3	3	943	103.6	5.11	202118	374101	456473	511517	378353	518755	0.226407	1253	0.282602	0.447877	0.548825
Set	Protein SET [OS=Mus musculus]	Q9EQU5	8	2	12	289	33.4	12.74	354602	228477	245002	33193.5	1.24891e+06	1.43805e+06	0.226718	1254	0.282764	1.71584	0.548576
Pan3	PAN2-PAN3 deadenylation complex subunit PAN3 [OS=Mus musculus]	Q640Q5-1	3	2	2	837	89.7	0	89313.6	52044.6	99668.1	2.65868e+06	206703	619118	0.226994	1255	0.282883	3.85369	0.548393
Inf2	Inverted formin-2 [OS=Mus musculus]	Q0GNC1	1	1	3	1273	138.5	6.33	39549.4	11358.9	47096	49180.8	152697	50015.4	0.227807	1256	0.28367	1.36189	0.547186
Ighv6-6	Ig heavy chain V-III region J606 [OS=Mus musculus]	P01801	44	5	66	115	12.8	124.56	1.20239e+07	1.18698e+07	1.43915e+07	2.46197e+06	1.17004e+07	1.09853e+07	0.227853	1257	0.283502	-0.606357	0.547444
Cct6a	T-complex protein 1 subunit zeta [OS=Mus musculus]	P80317	69	31	338	531	58	908.06	1.3647e+08	1.56887e+08	1.85507e+08	9.85319e+07	3.97947e+08	5.03689e+08	0.227971	1258	0.283424	1.06256	0.547563
Cggbp1	CGG triplet repeat-binding protein 1 [OS=Mus musculus]	Q8BHG9	17	2	2	167	18.8	2.62	63122.4	6355.06	61394.8	40763.2	359377	137358	0.231416	1259	0.287478	2.0381	0.541395
Psmg2	Proteasome assembly chaperone 2 [OS=Mus musculus]	Q9EST4-1	5	1	1	264	29.5	2.47	35788	49664.6	58970.5	1.34971e+06	225619	183445	0.231688	1260	0.287588	3.60619	0.541229
Mug1	Murinoglobulin-1 [OS=Mus musculus]	P28665	14	14	81	1476	165.2	111.73	6.62887e+06	5.84131e+06	8.02145e+06	1.5949e+06	6.20284e+06	5.87203e+06	0.231895	1261	0.287616	-0.584047	0.541188
Gm16949	Ig heavy chain V region 914 [OS=Mus musculus]	P18527	28	2	16	97	10.7	33.03	754601	1.5524e+06	1.1182e+06	32606.8	996854	813006	0.232096	1262	0.287637	-0.894548	0.541154
Msh2	DNA mismatch repair protein MSH2 [OS=Mus musculus]	P43247	3	3	4	935	104.1	1.79	62825.9	30878.7	16278.5	27389.2	270978	117187	0.232412	1263	0.2878	1.91775	0.540909
Apbb1ip	Amyloid beta A4 precursor protein-binding family B member 1-interacting protein [OS=Mus musculus]	Q8R5A3	3	2	2	670	74.3	0	70429.3	32225.7	98561	54173.6	300372	156603	0.234906	1264	0.290658	1.345	0.536617
Hist2h2ab	Histone H2A type 2-B [OS=Mus musculus]	Q64522	58	5	177	130	14	530.47	2.03183e+07	1.73697e+07	1.93091e+07	4.16271e+06	1.70552e+07	1.72647e+07	0.234993	1265	0.290537	-0.566682	0.536798
LOC433053	Ig lambda-1 chain C region [OS=Mus musculus]	P01843	63	4	86	105	11.6	208.31	8.88334e+06	1.08183e+07	2.26702e+07	4.61201e+06	7.32228e+06	1.09609e+07	0.238127	1266	0.29418	-0.888062	0.531387
Rpl34-ps1; Rpl34; Gm4705	60S ribosomal protein L34 [OS=Mus musculus]	Q9D1R9	29	5	47	117	13.3	81.54	8.52889e+06	1.06819e+07	1.10131e+07	2.49818e+07	1.19128e+07	1.17031e+07	0.241648	1267	0.298293	0.685198	0.525356
Ppp1r8	Nuclear inhibitor of protein phosphatase 1 [OS=Mus musculus]	Q8R3G1	9	2	3	351	38.5	4.06	48733.7	63254.9	39565.9	9297.29	203373	213534	0.242447	1268	0.299043	1.49171	0.524266
Nosip	nitric oxide synthase-interacting protein [OS=Mus musculus]	Q9D6T0-1	8	2	3	301	33.2	1.79	62886.4	21087.4	61445.2	21798.7	164728	335649	0.242898	1269	0.299363	1.84432	0.523802
Fmr1	synaptic functional regulator FMR1 [OS=Mus musculus]	P35922	9	4	7	614	68.9	15.09	6993.8	46474.4	44917.2	12341.5	117980	129422	0.244339	1270	0.300903	1.40057	0.521574
Tfpi	Tissue factor pathway inhibitor [OS=Mus musculus]	O54819	12	3	8	306	35	3.88	287083	367209	428148	31977	295130	334559	0.246405	1271	0.303208	-0.710114	0.51826
Hmgn3	High mobility group nucleosome-binding domain-containing protein 3 [OS=Mus musculus]	Q9DCB1	15	1	30	99	10.8	40.64	1.03563e+06	788770	2.6738e+06	524373	1.13016e+06	199951	0.247459	1272	0.304266	-1.27833	0.516746
Immt	MICOS complex subunit Mic60 [OS=Mus musculus]	Q8CAQ8-1	3	2	3	757	83.8	3.51	97424.3	91542.9	60853.9	72566.8	782588	255609	0.249382	1273	0.306389	2.15259	0.513727
Scaf8	Protein SCAF8 [OS=Mus musculus]	Q6DID3	1	1	1	1268	139.5	0	42261	41972.1	15568.5	28935.3	96078.4	60624.2	0.250636	1274	0.307689	0.895354	0.511889
Trf	Serotransferrin [OS=Mus musculus]	Q921I1	3	2	12	697	76.7	15.78	494019	431079	469761	51078.3	438759	402114	0.250741	1275	0.307575	-0.645082	0.512049
Champ1; Zfp828	Chromosome alignment-maintaining phosphoprotein 1 [OS=Mus musculus]	Q8K327	1	1	1	802	87.5	1.83	46146.2	3079.86	24781.2	16100.3	184838	76819.2	0.252886	1276	0.309964	1.90808	0.508689
Fbxo11	F-box only protein 11 [OS=Mus musculus]	Q7TPD1-1	1	1	9	930	103.7	7.13	1.3247e+06	2.86326e+06	2.28303e+06	16908.9	2.02385e+06	1.44817e+06	0.253799	1277	0.310839	-0.891203	0.507464
Smyd5	SET and MYND domain-containing protein 5 [OS=Mus musculus]	Q3TYX3	2	1	3	416	47.1	1.63	705021	1.20717e+06	2.64147e+06	1.04642e+06	623496	473183	0.254873	1278	0.31191	-1.08733	0.50597
Msi2	RNA-binding protein Musashi homolog 2 [OS=Mus musculus]	Q920Q6-1	8	2	4	346	36.9	2.25	22848.1	3637.99	55257	15570.1	114325	82263	0.255139	1279	0.311992	1.37597	0.505857
Cxcl14	C-X-C motif chemokine 14 [OS=Mus musculus]	Q9WUQ5	26	3	20	99	11.7	9.12	751301	1.00479e+06	783416	762365	1.19149e+06	1.62368e+06	0.255732	1280	0.312473	0.494412	0.505188
Clint1	Clathrin interactor 1 [OS=Mus musculus]	Q99KN9-1	2	1	2	631	68.5	0	47072.3	54675.9	37417.7	11812	153960	288421	0.259643	1281	0.317003	1.7065	0.498936
Cnn3	Calponin-3 [OS=Mus musculus]	Q9DAW9	48	12	64	330	36.4	146.62	1.15799e+07	1.34993e+07	1.42472e+06	4.22674e+06	2.59674e+07	3.55673e+07	0.260758	1282	0.318117	1.31104	0.497413
Dctn3	Dynactin subunit 3 [OS=Mus musculus]	Q9Z0Y1	11	2	2	186	21	0	88415.5	339528	160222	42272.1	1.21274e+06	693031	0.261177	1283	0.31838	1.72773	0.497055
Smarcd3	SWI/SNF-related matrix-associated actin-dependent regulator of chromatin subfamily D member 3 [OS=Mus musculus]	Q6P9Z1	13	5	11	483	55	10.01	458062	334252	132250	128732	1.31454e+06	890801	0.261519	1284	0.318548	1.33601	0.496825
Krt76	Keratin, type II cytoskeletal 2 oral [OS=Mus musculus]	Q3UV17	14	14	134	594	62.8	238.61	8.28345e+07	6.38312e+07	6.13289e+06	1.64953e+08	6.00724e+07	8.19794e+07	0.261986	1285	0.318869	1.00663	0.496388
Xdh	Xanthine dehydrogenase/oxidase [OS=Mus musculus]	Q00519	8	8	22	1335	146.5	45.23	1.72629e+06	1.56348e+06	1.15811e+06	1.01134e+06	3.0017e+06	3.39009e+06	0.262454	1286	0.31919	0.735015	0.495951
Mov10	Putative helicase MOV-10 [OS=Mus musculus]	P23249	3	2	2	1004	113.5	5.68	37773.6	101031	104939	231825	345572	32879.7	0.263238	1287	0.319895	1.3241	0.494993
Gclm	Glutamate--cysteine ligase regulatory subunit [OS=Mus musculus]	O09172	17	4	15	274	30.5	17.16	1.72e+06	3.7572e+06	3.16559e+06	1.37942e+07	3.92889e+06	3.94022e+06	0.263837	1288	0.320373	1.32568	0.494344
	Ig kappa chain V-V region HP 91A3 [OS=Mus musculus]	P01648	34	3	42	108	12	77.69	849738	990300	1.1995e+06	673896	768919	1.02728e+06	0.264908	1289	0.321425	-0.299286	0.492921
Dek	Protein DEK [OS=Mus musculus]	Q7TNV0	8	3	6	380	43.1	6.6	383215	447543	140399	108025	1.87472e+06	1.00149e+06	0.265283	1290	0.32163	1.61958	0.492644
Pof1b	Protein POF1B [OS=Mus musculus]	Q8K4L4	2	1	2	587	67.7	3.53	155910	89451.8	47298	51218.7	48423	68205.9	0.266093	1291	0.322362	-0.802071	0.491656
Akap8	A-kinase anchor protein 8 [OS=Mus musculus]	Q9DBR0	5	4	7	687	76.2	0	118117	850804	113796	3.01906e+06	791002	496539	0.266622	1292	0.322752	1.9919	0.491131
Igkv1-117	Ig kappa chain V-II region 26-10 [OS=Mus musculus]	P01631	39	3	49	113	12.3	93.46	2.386e+07	2.85886e+07	2.82045e+07	1.45951e+07	2.98691e+07	1.71155e+07	0.269554	1293	0.32605	-0.389277	0.486715
Tma7-ps; Tma7	Translation machinery-associated protein 7 [OS=Mus musculus]	Q8K003	30	2	3	64	7.1	0	142775	59303.6	120270	93577.8	1.24185e+06	333695	0.269555	1294	0.3258	2.37239	0.487049
Fubp1	Far upstream element-binding protein 1 [OS=Mus musculus]	Q91WJ8	4	3	7	651	68.5	1.79	56224.1	45134.8	70112.1	3.66918e+06	287467	431763	0.271898	1295	0.328377	4.67766	0.483627
Arglu1	Arginine and glutamate-rich protein 1 [OS=Mus musculus]	Q3UL36-1	12	4	10	271	32.9	7.24	582800	929832	1.10894e+06	2.18369e+06	1.62479e+06	635351	0.272958	1296	0.329403	0.761373	0.482272
Krt12	Keratin, type I cytoskeletal 12 [OS=Mus musculus]	Q64291	6	1	1	487	52.4	3.11	562180	1.99748e+06	204482	34481.9	518068	54679.9	0.275858	1297	0.332646	-2.18652	0.478017
Dock11	dedicator of cytokinesis protein 11 [OS=Mus musculus]	A2AF47	1	2	2	2073	237.6	0	69821.3	59498	68197.1	38592.5	139172	241957	0.276242	1298	0.332852	1.08746	0.477748
1110054O05Rik; Inip	SOSS complex subunit C [OS=Mus musculus]	Q3TXT3	11	1	1	104	11.4	0	43334.1	142140	42515.6	18643.9	285891	275644	0.277484	1299	0.334091	1.34753	0.476135
Tgm1	Protein-glutamine gamma-glutamyltransferase K [OS=Mus musculus]	Q9JLF6	1	1	1	815	89.8	2.07	201821	91928.4	29995.5	20536.1	410811	423002	0.279158	1300	0.335849	1.39997	0.473856
Akr1b8	Aldose reductase-related protein 2 [OS=Mus musculus]	P45377	18	3	6	316	36.1	8.72	56944	61731.4	62208.5	9405.2	1.00673e+06	279452	0.280224	1301	0.336872	2.84046	0.472535
Tom1	Target of Myb protein 1 [OS=Mus musculus]	O88746	2	1	1	492	54.3	1.88	53430.5	35646.5	33553.2	1.71825e+06	208123	124782	0.282304	1302	0.339112	4.06405	0.469657
Ppp1cc; Gm5601	serine/threonine-protein phosphatase PP1-gamma catalytic subunit [OS=Mus musculus]	P63087	33	8	20	323	37	39.58	44187	4713.58	38986.5	83297.1	199535	12882.5	0.282332	1303	0.338885	1.75048	0.469947
Hrg	Histidine-rich glycoprotein [OS=Mus musculus]	Q9ESB3	18	9	60	525	59.1	89.74	4.56176e+06	3.76822e+06	4.21546e+06	1.19731e+06	1.42684e+07	1.21846e+07	0.282813	1304	0.339202	1.14013	0.469542
Cnot11; D1Bwg0212e	CCR4-NOT transcription complex subunit 11 [OS=Mus musculus]	Q9CWN7	8	2	4	505	54.9	11.81	18239	16250.1	18972.9	337947	45520.7	37276.4	0.283372	1305	0.339612	2.97636	0.469017
Luc7l2	Putative RNA-binding protein Luc7-like 2 [OS=Mus musculus]	Q7TNC4	16	5	12	392	46.6	15.53	217169	237750	199674	40527.2	1.16564e+06	654713	0.284225	1306	0.340373	1.50732	0.468044
	Ig heavy chain V region MOPC 104E [OS=Mus musculus]	P01756	26	2	14	117	13	38.04	2.80945e+06	2.87661e+06	2.33051e+06	1.53106e+06	3040086	1.43432e+06	0.288033	1307	0.34467	-0.41671	0.462597
Ttf2	transcription termination factor 2 [OS=Mus musculus]	Q5NC05	1	1	1	1138	125.5	0	13090.9	44281.2	55423.6	41662.7	192673	59001.4	0.289771	1308	0.346484	1.37885	0.460316
Rpl13a	60S ribosomal protein L13a [OS=Mus musculus]	P19253	40	10	110	203	23.4	123.16	3.72324e+07	3.48569e+07	1.81061e+07	5.50956e+07	4.13894e+07	2.89199e+07	0.291301	1309	0.348048	0.475469	0.458361
Frmd8	FERM domain-containing protein 8 [OS=Mus musculus]	Q3UFK8	3	1	2	466	51.8	0	36436.8	63562.9	50480.7	62790.7	621363	115312	0.291663	1310	0.348215	2.40946	0.458153
Tpm2	Tropomyosin beta chain [OS=Mus musculus]	P58774	5	2	11	284	32.8	11.93	281011	457665	179348	32272.9	941130	1.62562e+06	0.297816	1311	0.35529	1.50136	0.449417
Rpl31	60S ribosomal protein L31 [OS=Mus musculus]	P62900	45	7	127	125	14.5	196.7	1.79283e+07	2.07638e+07	1.62253e+07	1.59608e+07	2.43931e+07	2.94422e+07	0.297987	1312	0.355222	0.345883	0.4495
Pik3c2g	Phosphatidylinositol 4-phosphate 3-kinase C2 domain-containing subunit gamma [OS=Mus musculus]	O70167	0	1	10	1506	171.5	14.75	2.23557e+06	1.64643e+06	1.86585e+06	896648	1.86251e+06	1.73935e+06	0.298489	1313	0.35555	-0.353573	0.449099
Rcc2	Protein RCC2 [OS=Mus musculus]	Q8BK67	10	4	4	520	55.9	5.8	377514	282115	255974	106617	871854	843088	0.298796	1314	0.355644	0.99238	0.448984
Rtn4	Isoform 3 of Reticulon-4 [OS=Mus musculus]	Q99P72-1	7	1	1	199	22.5	2.21	3532.94	15026.6	7438.77	2523.56	56012.4	330920	0.299751	1315	0.35651	3.90497	0.447929
Arfgef2	Brefeldin A-inhibited guanine nucleotide-exchange protein 2 [OS=Mus musculus]	A2A5R2	1	1	2	1792	202.1	5.01	10173.8	54447.4	10322	14759.8	62488.1	172544	0.299923	1316	0.356443	1.73686	0.44801
Gpc4	Glypican-4 [OS=Mus musculus]	P51655	1	1	1	557	62.5	0	51056.7	145078	121838	29716.2	67903	97762	0.301269	1317	0.357771	-0.702612	0.446395
Psmb6	Proteasome subunit beta type-6 [OS=Mus musculus]	Q60692	4	1	1	238	25.4	1.82	55179.8	26825.2	33630.6	57259.6	47331.9	268126	0.302712	1318	0.359212	1.6885	0.44465
Foxp1	Forkhead box protein P1 [OS=Mus musculus]	P58462-1	3	2	3	705	78.8	2.21	91766.2	50757.7	102739	892024	187694	72222.2	0.304306	1319	0.360829	2.23167	0.442698
Eif3l	eukaryotic translation initiation factor 3 subunit L [OS=Mus musculus]	Q8QZY1	26	13	32	564	66.6	56.9	4.70724e+06	3.27043e+06	462840	2.6455e+06	7.76806e+06	4.85427e+06	0.305313	1320	0.36175	0.855094	0.441592
Eif4b	eukaryotic translation initiation factor 4B [OS=Mus musculus]	Q8BGD9	4	2	2	611	68.8	2.17	87477.2	184604	100100	61681.1	277480	380906	0.305866	1321	0.36213	0.952125	0.441135
Rpl27a	60S ribosomal protein L27a [OS=Mus musculus]	P14115	31	6	73	148	16.6	146.78	9.86317e+06	1.44372e+07	1.25509e+07	3.60646e+07	1.36422e+07	1.37218e+07	0.307297	1322	0.36355	0.78342	0.439436
Wdr61	WD repeat-containing protein 61 [OS=Mus musculus]	Q9ERF3	16	2	5	305	33.8	18.37	107352	33347.8	114293	56994.1	163867	391954	0.307692	1323	0.363742	1.26499	0.439206
Dcaf8	DDB1- and CUL4-associated factor 8 [OS=Mus musculus]	Q8N7N5-1	2	1	1	591	66	1.73	23971.3	23136	41046.6	739530	43496.6	91691.5	0.307695	1324	0.36347	3.31072	0.439531
Rela	Transcription factor p65 [OS=Mus musculus]	Q04207-1	7	3	3	549	60.2	0	87073.6	103703	46881	21612	203184	370742	0.307999	1325	0.363555	1.32531	0.43943
Hist1h1b	Histone H1.5 [OS=Mus musculus]	P43276	39	19	1175	223	22.6	2885.18	2.95167e+09	3.28778e+09	2.44661e+09	3.28832e+09	1.83946e+09	1.3819e+09	0.309923	1326	0.36555	-0.416115	0.437053
Adrbk1; Grk2	Beta-adrenergic receptor kinase 1 [OS=Mus musculus]	Q99MK8	3	2	2	689	79.6	1.99	63118.9	44134.9	44840.1	61663.4	1.50773e+06	179592	0.314945	1327	0.371194	3.52349	0.430399
Unc45a	Protein unc-45 homolog A [OS=Mus musculus]	Q99KD5	8	5	8	944	103.4	16.55	2.81056e+07	1.50588e+07	2.32315e+06	75988.8	1.00908e+07	7.70018e+06	0.315604	1328	0.37169	-1.34818	0.429819
Pbrm1	Protein polybromo-1 [OS=Mus musculus]	Q8BSQ9	2	3	3	1634	187.1	2.18	87392.4	89028.6	156173	86308.2	438307	178205	0.316207	1329	0.37212	1.0794	0.429317
Col1a2	Collagen alpha-2(I) chain [OS=Mus musculus]	Q01149	2	2	3	1372	129.5	1.94	115637	82255.9	697173	75621.9	93380.3	44032.6	0.319478	1330	0.375687	-2.0709	0.425174
Actr1b	Beta-centractin [OS=Mus musculus]	Q8R5C5	28	6	22	376	42.3	40.86	24802.5	62375.6	22892.5	239701	59254.4	35219.4	0.319649	1331	0.375605	1.60217	0.425268
Pik3c2a	phosphatidylinositol 4-phosphate 3-kinase C2 domain-containing subunit alpha [OS=Mus musculus]	Q61194-1	2	3	3	1686	190.6	4.52	457374	591067	632997	49662.5	741231	125642	0.320966	1332	0.37687	-0.875433	0.423809
Nfib	Nuclear factor 1 B-type [OS=Mus musculus]	P97863	4	2	3	570	63.5	4.15	35104.2	49512.1	5489.78	9850.45	80772.1	106761	0.322748	1333	0.378678	1.13131	0.42173
Arap1	Arf-GAP with Rho-GAP domain, ANK repeat and PH domain-containing protein 1 [OS=Mus musculus]	Q4LDD4-1	1	1	1	1452	162.2	0	17954.2	31698.2	11454.1	13176.8	150292	40526	0.323356	1334	0.379107	1.73914	0.421238
Rcbtb2	RCC1 and BTB domain-containing protein 2 [OS=Mus musculus]	Q99LJ7	3	1	1	551	60.1	2.51	5294.19	28934.1	51387.3	61417.4	19842.4	279349	0.323977	1335	0.37955	2.07449	0.420731
Eif3d	Eukaryotic translation initiation factor 3 subunit D [OS=Mus musculus]	O70194	26	10	30	548	63.9	67.6	3.97094e+06	3.32194e+06	5.06246e+06	2.37665e+06	8.99498e+06	8.22973e+06	0.324338	1336	0.379689	0.66582	0.420572
Gm13826; Rpl37rt; Rpl37	60S ribosomal protein L37 [OS=Mus musculus]	Q9D823	7	1	7	97	11.1	14	112611	136180	103986	2.06888e+07	35560.1	1.79176e+06	0.32638	1337	0.381794	5.99605	0.418171
Kdm1a	Lysine-specific histone demethylase 1A [OS=Mus musculus]	Q6ZQ88	2	1	1	853	92.8	3.81	6012.29	37878.5	35866.5	38097.6	441430	45235.4	0.329335	1338	0.384962	2.71798	0.414582
Pabpn1	polyadenylate-binding protein 2 [OS=Mus musculus]	Q8CCS6	6	1	1	302	32.3	4.62	5334.47	18599.7	16525.3	38818.3	470483	20423.2	0.329755	1339	0.385166	3.71069	0.414352
Sfn	14-3-3 protein sigma [OS=Mus musculus]	O70456	13	4	42	248	27.7	74.95	46787.1	19883.5	367921	57688.2	429717	588647	0.330071	1340	0.385247	1.30802	0.414261
Xab2	Pre-mRNA-splicing factor SYF1 [OS=Mus musculus]	Q9DCD2	3	3	4	855	99.9	1.73	119191	382532	285045	204575	445406	586896	0.330316	1341	0.385245	0.652692	0.414263
Krt84	Keratin, type II cuticular Hb4 [OS=Mus musculus]	Q99M73	12	9	37	603	64.9	60.31	287640	1.718e+06	168876	75648.4	227202	220097	0.332854	1342	0.387916	-2.05596	0.411262
Lrrc15	Leucine-rich repeat-containing protein 15 [OS=Mus musculus]	Q80X72	2	1	1	579	64.1	2.01	47902.6	517684	38934.3	35462.5	7568.07	40417.6	0.334536	1343	0.389587	-2.85684	0.409396
Arfgap1	ADP-ribosylation factor GTPase-activating protein 1 [OS=Mus musculus]	Q9EPJ9	9	3	5	414	45.3	2.73	65520.4	244835	465363	68494.9	652067	1.14524e+06	0.335212	1344	0.390084	1.26619	0.408842
Nup93	Nuclear pore complex protein Nup93 [OS=Mus musculus]	Q8BJ71-1	6	3	3	819	93.2	4.08	66495.5	62144.3	94033.8	21316.4	1.14388e+06	200384	0.33555	1345	0.390186	2.61651	0.408729
LOC641088	Ig heavy chain V region RF [OS=Mus musculus]	P18524	27	3	34	117	12.9	75.8	1.02668e+06	980386	1.21422e+06	79410.4	1.15469e+06	899113	0.336174	1346	0.390621	-0.594609	0.408244
Tjap1; LOC105242488	Tight junction-associated protein 1 [OS=Mus musculus]	Q9DCD5	2	1	1	539	59.4	1.79	12613.1	19516.6	51912.3	17597.2	354624	59303.4	0.338991	1347	0.393602	2.36026	0.404943
Krt73	Keratin, type II cytoskeletal 73 [OS=Mus musculus]	Q6NXH9	9	7	277	539	58.9	671.41	895471	962594	119925	2.33285e+06	713764	835710	0.340071	1348	0.394564	0.972887	0.403883
Cnot7	CCR4-NOT transcription complex subunit 7 [OS=Mus musculus]	Q60809	15	3	3	285	32.7	1.65	120958	30677.3	66588.7	534231	45751.3	132394	0.341569	1349	0.396007	1.70683	0.402297
Ndel1	Nuclear distribution protein nudE-like 1 [OS=Mus musculus]	Q9ERR1-1	7	2	4	345	38.3	9.43	27015	92287.3	30346.6	41731.1	903024	103542	0.342175	1350	0.396416	2.80839	0.401848
Gstm1	Glutathione S-transferase Mu 1 [OS=Mus musculus]	P10649	12	2	3	218	26	3.45	113492	57615.2	76500.3	93147.9	398823	6.59241e+06	0.342381	1351	0.396361	4.83851	0.401909
Csk	tyrosine-protein kinase CSK [OS=Mus musculus]	P41241	10	4	5	450	50.7	7.12	108378	2.42306e+06	79620.5	368188	2.73437e+06	3.36899e+06	0.343425	1352	0.397276	1.30948	0.400908
Ppib	peptidyl-prolyl cis-trans isomerase B [OS=Mus musculus]	P24369	25	5	8	216	23.7	14.16	146197	195564	210524	168823	2.77456e+06	323636	0.344117	1353	0.397781	2.56449	0.400355
Krt82	Keratin, type II cuticular Hb2 [OS=Mus musculus]	Q99M74	2	1	9	516	57.1	25.33	94083.9	2.02439e+06	60432.6	11331	36982.4	45490.9	0.344648	1354	0.398101	-4.5378	0.400006
Edf1	Endothelial differentiation-related factor 1 [OS=Mus musculus]	Q9JMG1	18	2	2	148	16.4	2.91	116757	85212	181406	34487.6	466876	294663	0.345805	1355	0.399143	1.05406	0.398871
Bgn	biglycan [OS=Mus musculus]	P28653	11	3	4	369	41.6	6.26	69843	54952.4	96754.8	390911	60227.2	104494	0.346058	1356	0.399141	1.3265	0.398874
Nop58	Nucleolar protein 58 [OS=Mus musculus]	Q6DFW4	2	1	2	536	60.3	3.07	45384.6	39334.4	35728.7	44139.3	419005	52832.6	0.346089	1357	0.398883	2.0989	0.399155
Grn	Granulins [OS=Mus musculus]	P28798	10	4	21	589	63.4	17.66	931460	663690	939080	2.0773e+06	964891	804180	0.346596	1358	0.399173	0.601949	0.398839
Scfd1	Sec1 family domain-containing protein 1 [OS=Mus musculus]	Q8BRF7	17	6	10	639	72.3	10.22	640904	147254	169212	87092.5	1.00533e+06	935561	0.348313	1359	0.400854	1.0829	0.397013
Dynlrb1	Dynein light chain roadblock-type 1 [OS=Mus musculus]	P62627	10	1	1	96	11	2.19	35928.1	48328.5	7011.83	42456.8	41947.6	632430	0.349787	1360	0.402255	2.97345	0.395499
Gm3837; Pdcd5-ps; Pdcd5	Programmed cell death protein 5 [OS=Mus musculus]	P56812	29	3	9	126	14.3	20.94	1.29041e+06	1.93055e+06	171984	653647	4.13848e+06	2.18732e+06	0.350402	1361	0.402666	1.04058	0.395055
Sh3glb1	Endophilin-B1 [OS=Mus musculus]	Q9JK48	16	6	11	365	40.8	15.12	365868	268369	206192	1.22349e+08	2.72145e+06	2.31476e+06	0.350517	1362	0.402503	7.24385	0.395231
Hsp90b1	Endoplasmin [OS=Mus musculus]	P08113	11	9	45	802	92.4	116.23	385063	321228	435361	5.97356e+06	481508	457537	0.353655	1363	0.405808	2.59811	0.391679
Lrpprc	Leucine-rich PPR motif-containing protein, mitochondrial [OS=Mus musculus]	Q6PB66	1	1	1	1392	156.5	0	10438.7	48560	30827.6	114740	49429.3	20154.5	0.35367	1364	0.405528	1.03703	0.391979
Papss2	bifunctional 3'-phosphoadenosine 5'-phosphosulfate synthase 2 [OS=Mus musculus]	O88428	2	1	1	621	70.3	2.71	8777.29	11814.7	12338.2	5.55545e+06	117065	58295.1	0.35623	1365	0.408163	7.44319	0.389166
Lmcd1	LIM and cysteine-rich domains protein 1 [OS=Mus musculus]	Q8VEE1	15	5	6	365	41	2.14	57467.7	142062	98170	3.01509e+06	138531	140478	0.356379	1366	0.408036	3.46796	0.389302
Rmnd5a	Protein RMD5 homolog A [OS=Mus musculus]	Q80YQ8	3	1	1	391	44	2.45	21522.4	37998.6	23524.8	54035.1	9348.86	166006	0.356848	1367	0.408273	1.46583	0.389049
Hmgn1; LOC100044391; LOC102641809	Non-histone chromosomal protein HMG-14 [OS=Mus musculus]	P18608	34	1	5	96	10.1	9.71	431544	258836	413416	26312.8	440068	229202	0.358969	1368	0.410401	-0.666178	0.386792
Pink1	Serine/threonine-protein kinase PINK1, mitochondrial [OS=Mus musculus]	Q99MQ3	5	2	5	580	63.1	14.94	1.00145e+06	36856	107431	70179.8	47276.7	66377.9	0.360142	1369	0.411441	-2.6398	0.385693
C1qb	Complement C1q subcomponent subunit B [OS=Mus musculus]	P14106	36	7	55	253	26.7	117.94	5.9661e+06	5.04812e+06	7.30374e+06	7.08595e+07	6.31015e+06	7.26354e+06	0.360669	1370	0.411742	2.20455	0.385375
Mbd2	Methyl-CpG-binding domain protein 2 [OS=Mus musculus]	Q9Z2E1	9	3	3	414	43.5	3.67	74754.4	73166	62300.6	640571	73283.7	78044.5	0.361447	1371	0.412329	1.91341	0.384756
Rpn2	Dolichyl-diphosphooligosaccharide--protein glycosyltransferase subunit 2 [OS=Mus musculus]	Q9DBG6	4	1	1	631	69	3.64	48507.9	31818.7	8127.06	673666	62407.9	10181.2	0.362085	1372	0.412755	3.07668	0.384307
Ighg2a; Ighg	Ig gamma-2A chain C region, membrane-bound form [OS=Mus musculus]	P01865-1	34	11	225	398	43.9	489.93	4.68517e+07	4.10572e+07	4.75911e+07	2.33865e+07	4.70554e+07	4.20164e+07	0.363052	1373	0.413557	-0.268902	0.383465
Krt33a	Keratin, type I cuticular Ha3-I [OS=Mus musculus]	Q8K0Y2	19	8	19	404	46.1	25.93	60506.8	162984	26245.5	31943.4	50885.9	39535.3	0.363541	1374	0.413812	-1.02922	0.383196
Nsf	Vesicle-fusing ATPase [OS=Mus musculus]	P46460	6	2	2	744	82.6	3.49	200419	215818	186383	1.21056e+07	298595	287790	0.363954	1375	0.413981	4.39652	0.38302
Hist3h2ba	Histone H2B type 3-A [OS=Mus musculus]	Q9D2U9	55	8	862	126	14	2534.75	108185	90827.6	144889	1.40544e+07	266247	140815	0.36573	1376	0.415699	5.39407	0.381222
Krt81	Keratin, type II cuticular Hb1 [OS=Mus musculus]	Q9ERE2	15	10	20	481	52.8	44.88	54633	2.02153e+06	16628.5	12174.2	19357.1	38543.2	0.366104	1377	0.415822	-4.9004	0.381092
Mical1	[F-actin]-monooxygenase MICAL1 [OS=Mus musculus]	Q8VDP3	1	1	1	1048	116.7	0	15913.1	10438.5	5546.69	36964.8	2.21422e+06	10635.4	0.366255	1378	0.415692	6.14786	0.381229
	Ig kappa chain V-III region PC 2154 [OS=Mus musculus]	P01674	11	1	6	108	11.7	7.92	1.00295e+06	620020	804326	4778.74	819701	741422	0.366383	1379	0.415535	-0.632356	0.381392
Kpna1	Importin subunit alpha-5 [OS=Mus musculus]	Q60960	19	8	21	538	60.1	31.24	3.52635e+06	2.37348e+07	3.4025e+06	4.2072e+06	4.02899e+06	1.75544e+06	0.368392	1380	0.417511	-1.61774	0.379332
Hpx	Hemopexin [OS=Mus musculus]	Q91X72	21	9	40	460	51.3	20.33	1.86348e+06	1.60788e+06	2.06854e+06	241868	1.75816e+06	1.88591e+06	0.368606	1381	0.417451	-0.511599	0.379394
Snrpd2	Small nuclear ribonucleoprotein Sm D2 [OS=Mus musculus]	P62317	15	2	10	118	13.5	5.62	1.53414e+06	1.35831e+06	1.20926e+06	871143	2.30601e+06	2.52243e+06	0.368999	1382	0.417593	0.474632	0.379247
Krt15	Keratin, type I cytoskeletal 15 [OS=Mus musculus]	Q61414	10	9	458	452	49.1	724.71	24146.1	17518.8	61668.6	36711	60270.8	3.82656e+06	0.369171	1383	0.417486	5.24678	0.379358
Cyr61	Protein CYR61 [OS=Mus musculus]	P18406	32	12	80	379	41.7	167.42	9.9467e+06	8.66799e+06	8.66309e+06	6.45129e+06	1.43648e+07	1.47827e+07	0.369224	1384	0.417244	0.384101	0.37961
Phldb1	pleckstrin homology-like domain family B member 1 [OS=Mus musculus]	Q6PDH0	2	2	3	1371	150	2.65	88315.9	55525.3	28300.8	48715.1	142866	1.38601e+07	0.370332	1385	0.418195	6.351	0.378621
Mapk15	mitogen-activated protein kinase 15 [OS=Mus musculus]	Q80Y86	1	1	1	549	60.6	1.62	53105.3	5492.31	41946.1	45450.3	24901.2	980523	0.372166	1386	0.419962	3.38569	0.37679
Trio	Triple functional domain protein [OS=Mus musculus]	Q0KL02	1	2	3	3102	347.6	0	6211.1	52758	49032.2	8335.72	53600.1	5.95624e+07	0.37401	1387	0.421739	9.10871	0.374956
Zranb2	Zinc finger Ran-binding domain-containing protein 2 [OS=Mus musculus]	Q9R020-1	3	1	1	330	37.3	0	54907.5	19574.2	63352	63113.2	31503	326591	0.374077	1388	0.42151	1.6116	0.375192
Snrpd1	Small nuclear ribonucleoprotein Sm D1 [OS=Mus musculus]	P62315	28	2	3	119	13.3	8.28	237176	194858	102788	55729.2	407004	476711	0.378037	1389	0.425665	0.812747	0.370932
Hnrnpa3	Heterogeneous nuclear ribonucleoprotein A3 [OS=Mus musculus]	Q8BG05	50	20	129	379	39.6	307.15	87827.1	102287	116594	1.59304e+06	90010.6	104114	0.378452	1390	0.425827	2.54273	0.370767
Usp19	Ubiquitin carboxyl-terminal hydrolase 19 [OS=Mus musculus]	Q3UJD6	5	3	5	1360	150.5	6.04	908305	945926	1.00013e+06	67972	910330	996445	0.379974	1391	0.427232	-0.531497	0.369337
Btf3	transcription factor BTF3 [OS=Mus musculus]	Q64152-1	9	1	1	204	22	0	14477.3	10776	47999.7	4195.52	39245.5	617682	0.381085	1392	0.428173	3.17396	0.368381
Rps27a; Rps27a-ps2; LOC100042019	Ubiquitin-40S ribosomal protein S27a [OS=Mus musculus]	P62983	72	15	1013	156	17.9	3946.61	1.05497e+09	8.53074e+08	9.46711e+08	1.11217e+09	6.21285e+08	5.98732e+08	0.381699	1393	0.428555	-0.29168	0.367993
Map2k3	Isoform 1 of Dual specificity mitogen-activated protein kinase kinase 3 [OS=Mus musculus]	O09110-2	16	3	3	314	35.8	2.05	75674.8	68054.2	83184	50541.9	253254	102457	0.382229	1394	0.428842	0.840239	0.367703
Hmga2	high mobility group protein HMGI-C [OS=Mus musculus]	P52927	30	3	17	108	11.8	15.65	1.08403e+06	1.17491e+06	840659	1.21424e+06	1.85481e+06	903863	0.382832	1395	0.42921	0.358117	0.36733
Wbscr22; Bud23	Probable 18S rRNA (guanine-N(7))-methyltransferase [OS=Mus musculus]	Q9CY21	29	7	57	281	31.6	93.47	6.07281e+06	7.80008e+06	8.58218e+06	9.19636e+06	4.4459e+06	2.88704e+06	0.387134	1396	0.433723	-0.442016	0.362787
Usp24	Ubiquitin carboxyl-terminal hydrolase 24 [OS=Mus musculus]	B1AY13	1	1	1	2617	293.8	0	57880.4	64125.6	30846.9	52084	66367.3	67322.8	0.387964	1397	0.434342	0.281406	0.362168
Abce1	ATP-binding cassette sub-family E member 1 [OS=Mus musculus]	P61222	15	8	15	599	67.3	23.5	149233	2.77184e+06	1.99913e+06	952437	3.877e+06	3.60715e+06	0.389307	1398	0.435533	0.777942	0.360979
Naa16	N-alpha-acetyltransferase 16, NatA auxiliary subunit [OS=Mus musculus]	Q9DBB4	3	3	5	864	101.2	2.39	230688	82655.3	131712	230060	62469.8	936768	0.390021	1399	0.436021	1.46578	0.360493
Srrm2	serine/arginine repetitive matrix protein 2 [OS=Mus musculus]	Q8BTI8	0	1	2	2703	294.7	4.28	30465.5	41098.4	33897.9	610995	49455.3	5192.77	0.392506	1400	0.438486	2.65803	0.358044
Alyref2	Aly/REF export factor 2 [OS=Mus musculus]	Q9JJW6	17	3	4	218	23.7	14.08	38756.2	55071.3	33928.4	2.24678e+06	16221.9	4509.2	0.39288	1401	0.43859	4.14965	0.357941
Nans	sialic acid synthase [OS=Mus musculus]	Q99J77	12	3	3	359	40	4.14	750949	1.04341e+06	1.79003e+06	30545.8	885286	1.28475e+06	0.392972	1402	0.43838	-0.703841	0.358149
Mical3	[F-actin]-monooxygenase MICAL3 [OS=Mus musculus]	Q8CJ19-1	2	3	10	1993	223.6	21.57	7897.19	504450	97287.7	88443.3	44845	35804.9	0.393403	1403	0.438547	-1.85013	0.357984
Myo7a	Unconventional myosin-VIIa [OS=Mus musculus]	P97479-1	12	20	37	2215	254.8	46.94	1.0536e+07	9.1324e+06	4.57708e+06	7.39139e+06	1.0667e+07	1.32044e+07	0.396038	1404	0.441171	0.366728	0.355393
Krt35	Keratin, type I cuticular Ha5 [OS=Mus musculus]	Q497I4	10	5	56	455	50.5	92.25	170333	6.02502e+06	57828.5	528625	23529.2	134153	0.400973	1405	0.44635	-3.18767	0.350324
Col3a1	Collagen alpha-1(III) chain [OS=Mus musculus]	P08121	3	2	6	1464	138.9	17.81	18829.3	122314	1.47374e+06	81440.4	103772	113803	0.40241	1406	0.447631	-2.43314	0.34908
Krt16	Keratin, type I cytoskeletal 16 [OS=Mus musculus]	Q9Z2K1	24	16	447	469	51.6	709.87	6.40581e+06	6.01298e+06	1.05981e+06	3.24972e+06	4.78378e+06	3.28691e+07	0.402865	1407	0.447819	1.60152	0.348897
Col1a1	Collagen alpha-1(I) chain [OS=Mus musculus]	P11087-1	5	5	30	1453	137.9	39.82	336065	361189	1.05725e+07	790792	534303	384785	0.402956	1408	0.447602	-2.72049	0.349108
Cdipt	CDP-diacylglycerol--inositol 3-phosphatidyltransferase [OS=Mus musculus]	Q8VDP6	5	1	1	213	23.6	0	18155	40498.7	42486.7	613673	19300.2	21938.7	0.403624	1409	0.448025	2.69494	0.348698
Ascc2	Activating signal cointegrator 1 complex subunit 2 [OS=Mus musculus]	Q91WR3-1	3	2	3	749	85.6	1.9	53127.8	8695.58	32096.7	3793.06	70148.6	122038	0.404616	1410	0.448809	1.0612	0.347939
Gnl1	Guanine nucleotide-binding protein-like 1 [OS=Mus musculus]	P36916	2	2	3	607	68.7	2.79	104898	63880.8	81539.9	45432.7	329972	115021	0.406986	1411	0.451117	0.970269	0.345711
Tia1	nucleolysin TIA-1 [OS=Mus musculus]	P52912	11	4	12	386	42.8	9.4	58769.1	59727.2	30729.4	670376	25406.8	40363.5	0.409837	1412	0.453956	2.3025	0.342987
C1qa	Complement C1q subcomponent subunit A [OS=Mus musculus]	P98086	38	7	79	245	26	145.71	3.99429e+06	5.92588e+06	6.00702e+06	4.0944e+07	4.72651e+06	3.93378e+06	0.410425	1413	0.454285	1.63897	0.342671
Pin4; Gm6851; LOC105247253	Peptidyl-prolyl cis-trans isomerase NIMA-interacting 4 [OS=Mus musculus]	Q9CWW6	8	1	1	131	13.8	2.45	6878.73	39182.3	49816.7	36895.4	16972.1	250842	0.411317	1414	0.45495	1.66817	0.342036
Krt36	Keratin, type I cuticular Ha6 [OS=Mus musculus]	B1AQ75	6	3	46	473	52.8	70.82	17245.1	666218	99950.4	66513.7	100114	54996.5	0.411401	1415	0.454721	-1.82166	0.342255
Cdc23	cell division cycle protein 23 homolog [OS=Mus musculus]	Q8BGZ4	11	7	11	597	68.5	19.41	3.54971e+06	2.33533e+06	559123	352424	4.10027e+06	1.01669e+07	0.413402	1416	0.456611	1.18183	0.340454
Zmym2	Zinc finger MYM-type protein 2 [OS=Mus musculus]	Q9CU65	2	2	3	1376	154.5	0	56246.1	50749.9	24108.4	30728.6	36538.3	385903	0.413868	1417	0.456802	1.78934	0.340272
P4ha1	prolyl 4-hydroxylase subunit alpha-1 [OS=Mus musculus]	Q60715	4	2	2	534	60.9	4.82	91895.5	39477.5	108651	621682	64821.2	62442	0.416039	1418	0.458875	1.64168	0.338305
Igkv6-17	Ig kappa chain V19-17 [OS=Mus musculus]	P01633	17	3	85	149	16.4	53.37	2.8134e+08	1.36248e+08	3.39793e+07	5.72236e+06	1.13193e+08	1.15749e+08	0.419363	1419	0.462215	-0.94434	0.335156
Saa1	Serum amyloid A-1 protein [OS=Mus musculus]	P05366	18	2	4	122	13.8	0	192031	249643	420939	302669	160357	179825	0.421728	1420	0.464495	-0.424227	0.333019
Ctsb	Cathepsin B [OS=Mus musculus]	P10605	4	1	1	339	37.3	1.64	27471.1	10297.5	61472	440818	29880.7	5757.21	0.425829	1421	0.468682	2.26334	0.329122
1190005F20Rik; Trmt1l	TRMT1-like protein [OS=Mus musculus]	A2RSY6	4	2	4	728	80.8	0	28372.8	34642.2	47672.7	23665	27634.4	321277	0.426464	1422	0.469051	1.75104	0.32878
Krt31	Keratin, type I cuticular Ha1 [OS=Mus musculus]	Q61765	19	8	60	416	47.1	86.94	36131.4	475420	39080	45044.3	57129.8	62539.6	0.428122	1423	0.470543	-1.74113	0.3274
Mdk	Midkine [OS=Mus musculus]	P12025	15	2	24	140	15.4	27.26	595583	880158	1.17303e+06	761485	730643	718218	0.431416	1424	0.473831	-0.261051	0.324377
Taldo1	Transaldolase [OS=Mus musculus]	Q93092	4	1	1	337	37.4	2.42	94810.8	108262	60316.6	8629.84	332083	169887	0.432238	1425	0.474401	0.954998	0.323855
Rps6-ps4; Rps6; LOC105244208	40S RIBOSOMAL PROTEIN S6 [OS=Mus musculus]	P62754	39	15	215	249	28.7	447.47	2.51742e+07	5.12054e+07	3.23885e+07	1.32089e+08	3.24828e+07	3.30673e+07	0.432798	1426	0.474682	0.861616	0.323597
Pdia6	Protein disulfide-isomerase A6 [OS=Mus musculus]	Q922R8	6	2	3	440	48.1	4.24	15201.2	63753	44370.4	50070.2	169559	25503.6	0.433457	1427	0.475071	0.9911	0.323241
Dnajb11	DnaJ homolog subfamily B member 11 [OS=Mus musculus]	Q99KV1	4	1	1	358	40.5	2.11	66075.8	20757.4	18947.9	37173.6	168918	25707.4	0.434969	1428	0.476394	1.13179	0.322034
Stk32b	Serine/threonine-protein kinase 32B [OS=Mus musculus]	Q9JJX8	4	1	2	414	47.9	5.97	12289.3	21693.7	39961.4	151035	9088.84	30150.6	0.437116	1429	0.478411	1.36356	0.320199
Aurkaip1	Aurora kinase A-interacting protein [OS=Mus musculus]	Q9DCJ7	5	1	42	200	23.3	78.85	6.43962e+06	7.71582e+06	1.61182e+07	1.16696e+07	4.8929e+06	3.66226e+06	0.441645	1430	0.48303	-0.581939	0.316026
Dsp	Desmoplakin [OS=Mus musculus]	E9Q557	12	33	141	2883	332.7	176.16	1.97699e+07	4.76554e+07	1.12584e+07	9.16041e+06	1.60823e+07	2.34492e+07	0.442461	1431	0.483584	-0.692383	0.315528
C1qc	Complement C1q subcomponent subunit C [OS=Mus musculus]	Q02105	25	5	50	246	26	103.95	4.97944e+06	9.27318e+06	6.05521e+06	4.18614e+07	5.96468e+06	4.04865e+06	0.442721	1432	0.48353	1.353	0.315576
Rnf214	Ring finger protein 214 [OS=Mus musculus]	Q8BFU3-1	10	5	7	668	73.6	14.53	1.16844e+06	182605	1.34567e+06	144318	2.36325e+06	2.24355e+06	0.443524	1433	0.484069	0.817067	0.315093
Dynlt1b; Dynlt1f; Dynlt1c; Dynlt1a	Dynein light chain Tctex-type 1 [OS=Mus musculus]	P51807	16	1	3	113	12.5	2.01	44857.5	54545.5	51322.2	8962.53	79172.6	211837	0.450485	1434	0.491324	0.992906	0.308632
Rpl29; Gm8210	60S ribosomal protein L29 [OS=Mus musculus]	P47915	24	4	100	160	17.6	181.77	4.22354e+07	5.8007e+07	3.93508e+07	5.812e+07	21278779	2.88826e+07	0.455298	1435	0.496227	-0.366443	0.304319
Rcc1	Regulator of chromosome condensation [OS=Mus musculus]	Q8VE37	14	3	9	421	44.9	19.81	815377	654200	792187	87340.1	793671	792855	0.461121	1436	0.502223	-0.434264	0.299103
Yap1	Transcriptional coactivator YAP1 [OS=Mus musculus]	P46938-1	10	2	2	488	52.4	2.58	95993.9	39083.9	77390.5	502065	49215.4	35286.1	0.464148	1437	0.505169	1.46505	0.296564
Cops7a	COP9 signalosome complex subunit 7a [OS=Mus musculus]	Q9CZ04	11	1	1	275	30.2	2.64	35554.8	49458.5	6781.03	19294	6413.09	299445	0.465072	1438	0.505822	1.82464	0.296002
Tcf25	Transcription factor 25 [OS=Mus musculus]	Q8R3L2-1	1	1	1	676	76.6	0	55871.7	40294.5	32845.1	6593.98	100393	98095.1	0.467618	1439	0.508238	0.668703	0.293933
Acly	ATP-citrate synthase [OS=Mus musculus]	Q91V92	28	22	61	1091	119.7	104.56	4.14427e+06	9.30026e+06	5.97899e+06	2.41954e+06	1.25028e+07	1.38773e+07	0.469352	1440	0.509768	0.568249	0.292628
Zc3h15	Zinc finger CCCH domain-containing protein 15 [OS=Mus musculus]	Q3TIV5-1	9	4	8	426	48.3	10.13	182598	179288	84337.4	58617.9	395723	236723	0.470714	1441	0.510893	0.63105	0.29167
Prpf31	U4/U6 small nuclear ribonucleoprotein Prp31 [OS=Mus musculus]	Q8CCF0	4	1	1	499	55.4	0	56291.9	20790.3	48595	46977.7	140472	25965.8	0.471351	1442	0.51123	0.76394	0.291384
Iglv2	Ig lambda-2 chain V region [OS=Mus musculus]	P01728	36	2	51	117	12.2	145.12	3.0025e+06	895471	2.20167e+06	373130	1.9544e+06	1.88272e+06	0.476082	1443	0.516003	-0.534818	0.287348
Mms19	MMS19 nucleotide excision repair protein homolog [OS=Mus musculus]	Q9D071	3	2	2	1031	113	4.57	32841.3	38187.6	44168.7	50954	89857.5	21501.5	0.47752	1444	0.517203	0.494668	0.286339
Cct2	T-complex protein 1 subunit beta [OS=Mus musculus]	P80314	84	43	586	535	57.4	1728.22	3.12668e+08	3.00695e+08	3.06525e+08	9.69577e+07	2.62986e+08	3.72257e+08	0.478449	1445	0.517851	-0.32922	0.285795
Smarcb1	SWI/SNF-related matrix-associated actin-dependent regulator of chromatin subfamily B member 1 [OS=Mus musculus]	Q9Z0H3	26	6	13	385	44.1	14.59	1.6332e+06	1.46398e+06	168965	922041	1.59623e+06	2.07264e+06	0.481994	1446	0.521327	0.491192	0.28289
Trmt1	tRNA (guanine(26)-N(2))-dimethyltransferase [OS=Mus musculus]	Q3TX08	3	2	3	663	72.3	1.72	3.32466e+07	1.53798e+07	3.29706e+06	84720.8	1.65478e+07	1.217e+07	0.483705	1447	0.522816	-0.850191	0.281651
Hsd17b7	3-keto-steroid reductase [OS=Mus musculus]	O88736	5	1	2	334	37.3	1.76	105696	77055.7	115008	233179	217941	12540.6	0.485587	1448	0.524487	0.63892	0.280265
Otud6b	OTU domain-containing protein 6B [OS=Mus musculus]	Q8K2H2	5	1	1	294	33.7	2.3	31218.2	56930.8	230108	27283.5	248046	273137	0.485674	1449	0.52422	0.785211	0.280487
Krt6a	Keratin, type II cytoskeletal 6A [OS=Mus musculus]	P50446	31	25	297	553	59.3	580.87	1.4229e+07	1.72866e+07	1.91329e+06	5.56734e+06	8.35128e+06	6.60158e+07	0.486723	1450	0.52499	1.25772	0.279849
Fga	Fibrinogen alpha chain [OS=Mus musculus]	E9PV24	5	4	22	789	87.4	36.43	4.21162e+06	3.62355e+06	3.89361e+06	226469	4.67905e+06	3.70971e+06	0.488677	1451	0.526734	-0.445092	0.278409
Naa35	N-alpha-acetyltransferase 35, NatC auxiliary subunit [OS=Mus musculus]	Q6PHQ8	1	1	1	725	83.3	2.01	140678	143304	210834	58417.1	291345	359958	0.488899	1452	0.526611	0.520358	0.27851
	Ig kappa chain V-VI region J539 [OS=Mus musculus]	P01679	37	3	36	107	11.5	79.73	3.21241e+06	3.19353e+06	4.81654e+06	3.16408e+06	3.3967e+06	3.4226e+06	0.490079	1453	0.527518	-0.168792	0.277763
Txndc5	Thioredoxin domain-containing protein 5 [OS=Mus musculus]	Q91W90	6	2	2	417	46.4	0	88931.5	96083.3	26050.1	256791	87580.7	29519	0.49127	1454	0.528436	0.824928	0.277008
Iglv1	Ig lambda-1 chain V regions MOPC 104E/RPC20/J558/S104 [OS=Mus musculus]	P01724	26	1	2	129	13.5	7.41	62615.3	445191	35144.5	36331.8	2.01007e+06	22240.1	0.492153	1455	0.529022	1.92979	0.276526
Thbs1	thrombospondin-1 [OS=Mus musculus]	P35441	1	1	2	1170	129.6	1.87	23695.8	29957.2	60682.7	234162	30522.4	12579.3	0.49249	1456	0.529021	1.27798	0.276527
H2afy2	Core histone macro-H2A.2 [OS=Mus musculus]	Q8CCK0	24	6	51	372	40.1	145.82	1.71057e+06	1.47518e+06	1.57867e+06	119477	1.53615e+06	1.88175e+06	0.49352	1457	0.529764	-0.429623	0.275918
Pus1	tRNA pseudouridine synthase A [OS=Mus musculus]	Q9WU56	4	2	2	423	47.5	0	2163.58	50838.5	49107.5	31407.9	11898.6	192078	0.49522	1458	0.531224	1.2049	0.274723
Sh3glb2	Isoform 1 of Endophilin-B2 [OS=Mus musculus]	Q8R3V5-1	4	2	2	395	44.1	0	56499	10236.8	28476.2	3359.11	82704.9	72573.6	0.496983	1459	0.532749	0.73652	0.273477
Sub1	Activated RNA polymerase II transcriptional coactivator p15 [OS=Mus musculus]	P11031	9	1	1	127	14.4	2.53	250238	239965	209441	13457.7	640738	460818	0.499914	1460	0.535524	0.672369	0.271221
Naa10	N-alpha-acetyltransferase 10 [OS=Mus musculus]	Q9QY36	8	1	3	235	26.5	2.92	379433	404428	378947	30766.9	1.01539e+06	766006	0.504701	1461	0.540282	0.640102	0.267379
Hist1h1t	Histone H1t [OS=Mus musculus]	Q07133	18	6	623	208	21.5	1482.23	1.6253e+06	1.77146e+06	1.55849e+06	43951.9	2.07281e+06	1.50836e+06	0.506154	1462	0.541467	-0.450934	0.266428
Lbr	Lamin-B receptor [OS=Mus musculus]	Q3U9G9	2	1	3	626	71.4	0	41456.3	60268.5	58844.3	13467.7	350041	33080.9	0.511235	1463	0.546529	1.30445	0.262387
Pkp1	Plakophilin-1 [OS=Mus musculus]	P97350	4	2	4	728	80.8	8.72	560661	415338	57233.7	46607	109948	453673	0.511447	1464	0.546382	-0.759745	0.262504
Krt42	Keratin, type I cytoskeletal 42 [OS=Mus musculus]	Q6IFX2	37	22	274	452	50.1	466.76	1.59336e+07	1.26229e+07	1.32947e+06	6.45479e+06	9.33777e+06	3.66673e+07	0.516713	1465	0.551631	0.811747	0.258352
Cwf19l1	CWF19-like protein 1 [OS=Mus musculus]	Q8CI33-1	3	1	1	537	60.2	0	49154.9	35418.3	47019.2	44577.6	82709.7	36073.3	0.518142	1466	0.552779	0.311983	0.257448
Vps13a	Vacuolar protein sorting-associated protein 13a [OS=Mus musculus]	Q5H8C4	1	1	1	3166	359.2	2.51	16502.7	28902.6	16555.4	11117.6	4654.59	134211	0.526555	1467	0.561372	1.27538	0.25075
H2afy	Core histone macro-H2A.1 [OS=Mus musculus]	Q9QZQ8-1	47	12	107	372	39.7	299.69	1.28581e+07	9.66497e+06	1.14212e+07	6.74272e+06	1.67429e+07	1.8127e+07	0.528017	1468	0.562547	0.293853	0.249841
Hist2h2ac	Histone H2A type 2-C [OS=Mus musculus]	Q64523	58	7	407	129	14	1245.52	4.84036e+07	3.14853e+07	4.22979e+07	2.45589e+07	2.58745e+07	5.13165e+07	0.533706	1469	0.568221	-0.264061	0.245483
Atp1a1	Sodium/potassium-transporting ATPase subunit alpha-1 [OS=Mus musculus]	Q8VDN2	2	2	2	1023	112.9	0	28429.6	63313.1	58663.2	298183	16423.6	24002	0.538282	1470	0.572703	1.17076	0.242071
Rpl39	60S ribosomal protein L39 [OS=Mus musculus]	P62892	24	2	37	51	6.4	87.3	1.58575e+07	3.06003e+07	2.21489e+07	2.26419e+07	1.57775e+07	2.08589e+07	0.547665	1471	0.58229	-0.210846	0.234861
Rpl32; Rpl32p	60S ribosomal protein L32 [OS=Mus musculus]	P62911	50	9	162	135	15.9	231.23	1.99957e+07	2.52488e+07	2.03578e+07	4.34324e+07	1.92875e+07	1.91166e+07	0.547806	1472	0.582044	0.318999	0.235044
Hmgb2	High mobility group protein B2 [OS=Mus musculus]	P30681	29	7	34	210	24.1	56.17	2.39844e+06	1.84031e+06	769943	82457.6	4.01814e+06	3.50485e+06	0.54907	1473	0.582991	0.6026	0.234339
Dapk3	Death-associated protein kinase 3 [OS=Mus musculus]	O54784	3	1	1	448	51.4	0	222278	243313	289488	26377	234401	319630	0.550081	1474	0.583668	-0.379561	0.233834
Ppie	Peptidyl-prolyl cis-trans isomerase E [OS=Mus musculus]	Q9QZH3	9	1	1	301	33.4	0	34596.1	62810.6	61510.3	17379.9	251638	36471.1	0.553657	1475	0.587064	0.942846	0.231314
Rpl35	60S ribosomal protein L35 [OS=Mus musculus]	Q6ZWV7	40	8	212	123	14.5	438.86	3.28618e+08	5.69757e+08	4.11586e+08	5.74194e+08	2.16057e+08	2.64666e+08	0.556319	1476	0.589487	-0.312395	0.229526
Apex1	DNA-(apurinic or apyrimidinic site) lyase [OS=Mus musculus]	P28352	19	4	21	317	35.5	25.34	1.09102e+06	2.30009e+06	908997	1.06087e+06	2.56009e+06	1.8541e+06	0.558784	1477	0.591698	0.348502	0.2279
Prpf6	Pre-mRNA-processing factor 6 [OS=Mus musculus]	Q91YR7	3	2	2	941	106.7	0	58286.5	33483.5	35493.3	184035	33669	13426.3	0.559077	1478	0.591608	0.860891	0.227966
Pdcd6	programmed cell death protein 6 [OS=Mus musculus]	P12815	6	1	1	191	21.9	2.47	40581	60458.3	59728.9	44276	10135.6	249458	0.55944	1479	0.591592	0.918469	0.227978
	Ig heavy chain V region X44 [OS=Mus musculus]	P01807	72	9	109	119	13.2	269.62	1.16947e+07	1.14487e+07	2.01979e+07	8.32861e+06	1.21288e+07	1.60094e+07	0.56232	1480	0.594236	-0.249156	0.226041
Rrbp1	Ribosome-binding protein 1 [OS=Mus musculus]	Q99PL5-1	11	14	18	1605	172.8	24.57	4.32521e+06	3.61694e+06	3.30944e+06	1.39452e+07	2.00967e+06	2.47419e+06	0.574146	1481	0.606323	0.711857	0.217296
Grb10	Growth factor receptor-bound protein 10 [OS=Mus musculus]	Q60760	7	4	5	621	70.5	4.65	76841.5	65954.2	48678.7	6789.49	59048.2	274105	0.579633	1482	0.611705	0.828139	0.213458
Hp	Haptoglobin [OS=Mus musculus]	Q61646	12	3	6	347	38.7	5.58	715488	363676	591141	97469.2	398154	777532	0.583208	1483	0.615062	-0.391704	0.211081
Krt10	Keratin, type I cytoskeletal 10 [OS=Mus musculus]	P02535-1	14	10	570	570	57.7	961.32	4.54198e+08	2.04158e+08	3.35609e+07	1.29129e+08	1.96429e+08	1.45602e+08	0.584284	1484	0.615781	-0.55438	0.210574
Arl6ip4	ADP-ribosylation factor-like protein 6-interacting protein 4 [OS=Mus musculus]	Q9JM93	9	1	3	229	25.5	2.8	149631	109520	37001.5	16915.6	249825	162595	0.588172	1485	0.619462	0.535764	0.207985
Rpl36al; Rpl36a; Rpl36a-ps3	60S ribosomal protein L36a [OS=Mus musculus]	P83882	67	18	324	106	12.4	644.95	1.78486e+08	2.45062e+08	2.18902e+08	7.89176e+08	1.1542e+08	1.25773e+08	0.594255	1486	0.625447	0.681502	0.203809
Rpl24	60S ribosomal protein L24 [OS=Mus musculus]	Q8BP67	32	6	225	157	17.8	492.27	7.17778e+07	1.24093e+08	9.2221e+07	1.18889e+08	6.05027e+07	6.92026e+07	0.608379	1487	0.639882	-0.212733	0.1939
Wdr77	Methylosome protein 50 [OS=Mus musculus]	Q99J09	2	1	2	342	36.9	0	285586	285835	320220	56977.6	386317	801877	0.614072	1488	0.645436	0.481811	0.190147
Hspg2	Basement membrane-specific heparan sulfate proteoglycan core protein [OS=Mus musculus]	Q05793	0	1	2	3707	398	1.92	138067	138041	108643	53609.4	180886	88337	0.626619	1489	0.658182	-0.25314	0.181654
	Ig kappa chain V-VI region NQ2-17.4.1 [OS=Mus musculus]	P04940	14	2	7	107	11.6	1.76	948471	442016	903059	99013.7	863142	859917	0.629491	1490	0.660755	-0.331999	0.17996
Camk1	calcium/calmodulin-dependent protein kinase type 1 [OS=Mus musculus]	Q91YS8	3	1	2	374	41.6	3.53	63220.3	40234.7	15092.5	22772.1	175509	7064.78	0.629625	1491	0.660452	0.792588	0.180159
Trim21	E3 ubiquitin-protein ligase TRIM21 [OS=Mus musculus]	Q62191	32	15	77	470	54.1	136.76	6.92447e+06	1.11945e+07	1.00566e+07	8.51805e+06	1.08637e+07	1.11701e+07	0.631302	1492	0.661767	0.116819	0.179295
Arf3	ADP-ribosylation factor 3 [OS=Mus musculus]	P61205	46	6	43	181	20.6	101.68	678559	1.04258e+06	1.92778e+06	1.29668e+06	767322	2.60029e+06	0.634583	1493	0.664761	0.354189	0.177335
Hist1h1c	Histone H1.2 [OS=Mus musculus]	P15864	42	20	1636	212	21.3	3899.23	8.28166e+08	9.85165e+08	7.41624e+08	1.22875e+09	4.85515e+08	4.29294e+08	0.634978	1494	0.664729	-0.253287	0.177355
Commd4	COMM domain-containing protein 4 [OS=Mus musculus]	Q9CQ02	10	1	1	199	21.8	3.18	930918	1.49284e+06	1.02957e+06	52953.8	1.13158e+06	1.53894e+06	0.636172	1495	0.665534	-0.342536	0.17683
Hdgf	hepatoma-derived growth factor [OS=Mus musculus]	P51859	50	6	33	237	26.3	94.4	3.03735e+06	3.10381e+06	2.38782e+06	1.3623e+06	4.47572e+06	4.22945e+06	0.643139	1496	0.672373	0.239258	0.17239
Eftud2	116 kDa U5 small nuclear ribonucleoprotein component [OS=Mus musculus]	O08810	5	4	24	971	109.3	32.02	10489.9	51511	8084.41	104588	8542.66	7912.52	0.65352	1497	0.682769	0.788335	0.165726
Serpina1a; Serpina1d	Alpha-1-antitrypsin 1-1 [OS=Mus musculus]	P07758	4	2	3	413	46	1.69	246005	259882	381362	70574.3	390768	690969	0.656533	1498	0.685459	0.377119	0.164018
Hist1h3d; Hist1h3f; Hist2h3c1; Hist2h3b; Hist2h3c2; Hist1h3c; Hist1h3e; Hist1h3b	histone H3.2 [OS=Mus musculus]	P84228	53	8	491	136	15.4	554.5	8.80118e+06	3.41093e+07	4.86873e+07	59364.9	2.38207e+07	4.40628e+07	0.671279	1499	0.700388	-0.43099	0.154662
Tspo	translocator protein [OS=Mus musculus]	P50637	8	1	1	169	18.8	3.09	62247.7	54702.5	28522.1	206512	15640.1	10999.8	0.677252	1500	0.706148	0.680524	0.151104
Lyz1	Lysozyme c-1 [OS=Mus musculus]	P17897	24	4	22	148	16.8	28.78	1.7119e+06	1.77192e+06	705814	703669	1.30037e+06	3.32748e+06	0.683011	1501	0.711678	0.347727	0.147717
Psip1	PC4 and SFRS1-interacting protein [OS=Mus musculus]	Q99JF8	10	4	29	528	59.7	42.03	1.25252e+06	913211	971036	89982.1	2.11499e+06	1.76384e+06	0.684124	1502	0.712363	0.339431	0.147299
Rpl27; LOC108167922	60S ribosomal protein L27 [OS=Mus musculus]	P61358	48	9	337	136	15.8	590.68	2.0622e+08	2.60321e+08	2.74476e+08	3.52701e+08	1.37231e+08	1.56864e+08	0.684635	1503	0.712421	-0.196194	0.147263
Tnks1bp1	182 kDa tankyrase-1-binding protein [OS=Mus musculus]	P58871	3	4	11	1720	181.7	2.82	248393	558701	557281	347124	511093	355251	0.687351	1504	0.714772	-0.169104	0.145833
Med15	Mediator of RNA polymerase II transcription subunit 15 [OS=Mus musculus]	Q924H2	2	1	1	792	87	0	31231.8	25720.1	38864.5	5297.29	103862	23356	0.709183	1505	0.736985	0.46781	0.132541
Krt1	Keratin, type II cytoskeletal 1 [OS=Mus musculus]	P04104	7	8	174	637	65.6	461.84	2.26537e+08	1.40559e+08	1.39838e+07	9.48883e+07	1.70073e+08	1.98472e+08	0.711194	1506	0.738584	0.28227	0.1316
Mon2	Protein MON2 homolog [OS=Mus musculus]	Q80TL7-1	3	4	10	1715	189	11.52	971968	945758	855690	260621	1.25445e+06	916469	0.71792	1507	0.745074	-0.189793	0.1278
Cnot2	CCR4-NOT transcription complex subunit 2 [OS=Mus musculus]	Q8C5L3-1	15	6	26	540	59.7	20	5.23712e+06	5.77395e+06	4.35907e+06	2.09829e+06	4.47195e+06	7.06771e+06	0.718665	1508	0.745353	-0.172502	0.127638
Chmp4b	Charged multivesicular body protein 4b [OS=Mus musculus]	Q9D8B3	26	5	23	224	24.9	31.79	2.17568e+06	2.62044e+06	1.1295e+06	785100	1.96313e+06	2.42481e+06	0.722595	1509	0.748933	-0.195955	0.125557
Krt85	Keratin, type II cuticular Hb5 [OS=Mus musculus]	Q9Z2T6	19	14	159	507	55.7	407.28	2.41726e+07	5.69687e+07	7.39975e+06	2.58381e+06	2.58759e+07	9.41352e+07	0.733508	1510	0.759739	0.469479	0.119335
Krt79	Keratin, type II cytoskeletal 79 [OS=Mus musculus]	Q8VED5	10	10	176	531	57.5	361.24	4.69831e+07	2.45868e+07	3.82527e+06	8.53481e+06	1.97129e+07	3.18299e+07	0.736666	1511	0.762505	-0.327646	0.117757
Rps26; Rps26-ps1	40S ribosomal protein S26 [OS=Mus musculus]	P62855	44	4	251	115	13	491.05	5.39588e+07	9.2788e+07	5.32406e+07	8.69565e+07	5.125e+07	4.29536e+07	0.755106	1512	0.781076	-0.142644	0.107307
Ptms	Parathymosin [OS=Mus musculus]	Q9D0J8	11	1	2	101	11.4	1.67	185280	248350	223411	19129.7	206549	340045	0.764377	1513	0.790143	-0.215884	0.102295
Chmp3	Charged multivesicular body protein 3 [OS=Mus musculus]	Q9CQ10	3	1	1	224	25.2	2	347922	161771	58204.4	32063.1	183245	252181	0.769684	1514	0.795103	-0.280697	0.0995768
Itih2	Inter-alpha-trypsin inhibitor heavy chain H2 [OS=Mus musculus]	Q61703	1	1	7	946	105.9	0	890896	701887	656029	303363	1.1606e+06	1.04582e+06	0.770071	1515	0.794978	0.158401	0.0996449
Tmem33	Transmembrane protein 33 [OS=Mus musculus]	Q9CR67	5	1	3	247	28	7.95	246256	1.57204e+06	2.87173e+06	290884	2.69064e+06	717664	0.770641	1516	0.795041	-0.342389	0.0996106
Sprr2k	small proline-rich protein 2K [OS=Mus musculus]	O70562	13	1	5	68	7.5	5.88	58025.2	53788.7	142343	287233	6062.51	46225.7	0.773518	1517	0.797483	0.417786	0.0982784
Krt72; Krt72-ps	Keratin, type II cytoskeletal 72 [OS=Mus musculus]	Q6IME9	6	4	55	520	56.7	88.51	8.43161e+06	2.45244e+06	952479	7.1303e+06	4.08322e+06	3.00519e+06	0.775041	1518	0.798527	0.264544	0.0977104
H2afv	Histone H2A.V [OS=Mus musculus]	Q3THW5	54	6	192	128	13.5	429.14	1.50922e+07	1.49091e+07	1.60662e+07	7.0693e+06	1.58559e+07	2.87172e+07	0.782575	1519	0.805758	0.164803	0.0937953
Snrnp200	U5 small nuclear ribonucleoprotein 200 kDa helicase [OS=Mus musculus]	Q6P4T2	1	2	2	2136	244.4	2.44	54112.1	57074.4	45675.9	28977	79663.7	61682.2	0.782875	1520	0.805537	0.118772	0.0939146
Cyb5r3	NADH-cytochrome b5 reductase 3 [OS=Mus musculus]	Q9DCN2	24	5	21	301	34.1	32.64	1.29957e+06	796307	1.93366e+06	173998	2.25229e+06	2.26239e+06	0.789141	1521	0.811451	0.218567	0.0907378
Vps16	Vacuolar protein sorting-associated protein 16 homolog [OS=Mus musculus]	Q920Q4	3	2	2	839	94.9	3.68	362661	417887	78901.9	43694.9	376719	603904	0.790627	1522	0.812445	0.25318	0.090206
Krt80	Keratin, type II cytoskeletal 80 [OS=Mus musculus]	Q0VBK2	2	1	2	452	50.6	4.57	465188	169178	33131.8	103100	14338.3	402782	0.791165	1523	0.812464	-0.359641	0.090196
LOC676215	Ig kappa chain V-III region PC 3741/TEPC 111 [OS=Mus musculus]	P01660	26	2	39	111	12.1	97.37	1.1396e+06	1.0029e+06	940496	810709	1.37751e+06	1.03259e+06	0.805976	1524	0.82713	0.0630901	0.0824263
Nfix	Nuclear factor 1 X-type [OS=Mus musculus]	P70257	10	3	8	488	53.4	13.04	47490.4	178418	1.46343e+07	53817.4	10193351	19976.4	0.808283	1525	0.828954	-0.533422	0.0814697
Wwp2	NEDD4-like E3 ubiquitin-protein ligase WWP2 [OS=Mus musculus]	Q9DBH0	1	1	3	870	98.7	2.25	140223	188023	121703	322094	118835	68554.7	0.81626	1526	0.836586	0.179277	0.0774892
Alb	Serum albumin [OS=Mus musculus]	P07724	63	32	348	608	68.6	690.5	4.0364e+07	5.47559e+07	5.11214e+07	1.3201e+07	5.27258e+07	6.78507e+07	0.817435	1527	0.837242	-0.128515	0.0771491
H3f3a; H3f3b	histone H3.3 [OS=Mus musculus]	P84244	53	8	479	136	15.3	458.57	2.35065e+06	8.78423e+06	1.42137e+07	14539.7	8674794	1.28919e+07	0.818006	1528	0.837278	-0.232129	0.0771303
Hist1h1d	Histone H1.3 [OS=Mus musculus]	P43277	43	22	1513	221	22.1	3568.93	6.44673e+09	5.5903e+09	5.70518e+09	1.09591e+10	4.41655e+09	3.97908e+09	0.824694	1529	0.843571	0.125502	0.0738781
Nub1	NEDD8 ultimate buster 1 [OS=Mus musculus]	P54729	8	4	7	614	70.3	6.15	8.81721e+07	7.24245e+07	1.89961e+06	285565	5.87388e+07	8.08467e+07	0.843417	1530	0.862159	-0.216308	0.0644126
Spg20	Spartin [OS=Mus musculus]	Q8R1X6	21	8	17	671	72.6	40.69	5.09703e+06	5.06261e+06	3.60015e+06	640208	6.6131e+06	5.39666e+06	0.854203	1531	0.872615	-0.121325	0.0591772
Mgp	matrix Gla protein [OS=Mus musculus]	P19788	11	1	4	104	12.4	0	163638	74410.9	87862.6	300015	24083.3	54135.4	0.858429	1532	0.876359	0.2148	0.0573177
Nt5c2	Cytosolic purine 5'-nucleotidase [OS=Mus musculus]	Q3V1L4	8	4	6	560	64.8	4.56	284287	415784	354857	65092.7	578552	330922	0.869558	1533	0.887142	-0.114314	0.0520068
Nudt5	ADP-sugar pyrophosphatase [OS=Mus musculus]	Q9JKX6	19	4	5	218	24	6.17	201340	102557	3.08024e+06	469592	1.09338e+06	1.30204e+06	0.872037	1534	0.889091	-0.240246	0.0510539
Dsg1a	Desmoglein-1-alpha [OS=Mus musculus]	Q61495	2	2	4	1057	114.5	2.04	387152	446196	23357	64773.3	372213	516000	0.872464	1535	0.888947	0.153656	0.051124
Tomm70a	Mitochondrial import receptor subunit TOM70 [OS=Mus musculus]	Q9CZW5	30	14	46	611	67.5	102.86	1.75247e+06	1.93732e+07	9.81174e+06	4.72236e+06	1.61773e+07	1.30826e+07	0.876632	1536	0.892612	0.135429	0.0493373
H1f0	Histone H1.0 [OS=Mus musculus]	P10922	32	9	557	194	20.8	1440.32	6.70254e+08	7.94849e+08	5.49943e+08	1.39357e+09	4.38923e+08	3.49192e+08	0.878703	1537	0.894139	0.11463	0.048595
Krt2	Keratin, type II cytoskeletal 2 epidermal [OS=Mus musculus]	Q3TTY5	11	13	276	707	70.9	497.85	1.62498e+08	1.06896e+08	1.25715e+07	6.93637e+07	1.04326e+08	1.31229e+08	0.879296	1538	0.894161	0.112903	0.0485843
	Ig kappa chain V-III region PC 2413 [OS=Mus musculus]	P01657	24	2	40	111	11.9	105.45	1.88406e+06	2.14039e+06	2.70873e+06	1.55104e+06	2.55481e+06	2.43874e+06	0.88268	1539	0.897018	-0.0409889	0.0471986
Nfia	Isoform 3 of Nuclear factor 1 A-type [OS=Mus musculus]	Q02780-3	15	5	10	501	55	11.81	1.24647e+06	1.58249e+06	7.83041e+06	5.46519e+06	4.57933e+06	1.73993e+06	0.884246	1540	0.898026	0.144762	0.0467109
Pdcl3	phosducin-like protein 3 [OS=Mus musculus]	Q8BVF2	40	7	15	240	27.6	24.22	3.86461e+06	4.14839e+06	3.64227e+06	215522	5.02708e+06	5.69026e+06	0.896099	1541	0.909473	-0.0923118	0.0412101
Jup	Junction plakoglobin [OS=Mus musculus]	Q02257	42	24	115	745	81.7	248.71	1.75001e+07	1.1575e+07	597671	1.49728e+06	8.73074e+06	1.67465e+07	0.89859	1542	0.91141	-0.137546	0.040286
Hist1h1e	Histone H1.4 [OS=Mus musculus]	P43274	43	21	1559	219	22	3720.75	1.74846e+09	1.45104e+09	1.57324e+09	2.53598e+09	1.07472e+09	9.7456e+08	0.908729	1543	0.921097	-0.0578141	0.0356947
Mkln1	muskelin [OS=Mus musculus]	O89050	2	1	1	735	84.8	2.35	23010.8	679670	55690.5	22330.5	129436	517356	0.914827	1544	0.926677	-0.180635	0.0330715
Igkv4-58	Ig kappa chain V-IV region S107B [OS=Mus musculus]	P01680	17	2	13	129	13.8	27.48	1.3076e+06	1.52373e+06	1.15428e+06	1.65833e+06	1.35419e+06	892409	0.918582	1545	0.929878	-0.0295015	0.0315738
Ptpn1	Tyrosine-protein phosphatase non-receptor type 1 [OS=Mus musculus]	P35821	12	5	5	432	49.6	4.69	1.8262e+06	1.62354e+06	2.40223e+06	315731	2.69866e+06	3.12511e+06	0.920729	1546	0.931449	0.0691987	0.0308409
Hmgn2; Gm7931	Non-histone chromosomal protein HMG-17 [OS=Mus musculus]	P09602	17	1	30	90	9.4	35.95	1.11875e+06	996613	1.22393e+06	880504	1.76099e+06	781721	0.934159	1547	0.944424	0.0358072	0.0248329
Krt5	keratin, type II cytoskeletal 5 [OS=Mus musculus]	Q922U2	28	26	487	580	61.7	925.73	4.49871e+08	2.81843e+08	3.55297e+07	2.0016e+08	2.34507e+08	3.66781e+08	0.93463	1548	0.94429	0.0629236	0.0248947
Krt17	Keratin, type I cytoskeletal 17 [OS=Mus musculus]	Q9QWL7	44	24	295	433	48.1	469.88	2.78482e+08	1.67346e+08	1.85991e+07	1.19691e+08	1.55586e+08	2.09819e+08	0.935277	1549	0.944334	0.0628172	0.0248744
Pzp	Pregnancy zone protein [OS=Mus musculus]	Q61838	5	8	17	1495	165.7	17.83	3.03732e+06	2.6405e+06	3.28879e+06	695775	2.64156e+06	5.3134e+06	0.941653	1550	0.950158	-0.0517399	0.0222043
Cmtr2; Ftsjd1	Cap-specific mRNA (nucleoside-2'-O-)-methyltransferase 2 [OS=Mus musculus]	Q8BWQ4	2	1	9	767	87.1	0	4.92066e+07	2.75664e+07	4.42902e+06	18834.6	3.87664e+07	4.68859e+07	0.942471	1551	0.95037	0.077293	0.0221071
Hsp90ab1	Heat shock protein HSP 90-beta [OS=Mus musculus]	P11499	65	52	567	724	83.2	1463.31	8.06885e+08	7.7555e+08	9.53976e+08	1.375e+08	1.08449e+09	1.235e+09	0.942989	1552	0.95028	-0.0459008	0.0221484
Rps23	40S ribosomal protein S23 [OS=Mus musculus]	P62267	50	8	295	143	15.8	869.6	1.14506e+08	1.81404e+08	1.47364e+08	2.68584e+08	8.55278e+07	1.0254e+08	0.945685	1553	0.952383	0.0428911	0.0211881
Nuak2	NUAK family SNF1-like kinase 2 [OS=Mus musculus]	Q8BZN4-1	3	1	10	639	70.6	8.78	4.75574e+06	2.45704e+06	39577	60833	2186426	4.60462e+06	0.947117	1554	0.953212	-0.0819486	0.0208104
Rps24; LOC677113; LOC102642752	40S ribosomal protein S24 [OS=Mus musculus]	P62849-1	36	6	325	133	15.4	798.63	5.63472e+07	6.00463e+07	6.69006e+07	7.62668e+07	5.67161e+07	5.20099e+07	0.947262	1555	0.952745	0.0133089	0.0210234
Igkv5-48; Igkv12-47	Ig kappa chain V-V region L7 [OS=Mus musculus]	P01642	18	2	13	115	12.6	9.25	715658	1.01084e+06	940230	665455	873976	1.09864e+06	0.953364	1556	0.958266	-0.0155882	0.018514
Krt77	Keratin, type II cytoskeletal 1b [OS=Mus musculus]	Q6IFZ6	10	9	161	572	61.3	356.49	3.13222e+08	1.47509e+08	1.54405e+07	1.07507e+08	1.63791e+08	2.18613e+08	0.96265	1557	0.966978	0.0410404	0.0145833
Krt75	Keratin, type II cytoskeletal 75 [OS=Mus musculus]	Q8BGZ7	19	15	248	551	59.7	506.18	1.82201e+06	460959	89805.6	823354	522138	1.09282e+06	0.970314	1558	0.974051	0.0393087	0.0114185
Rps8; Gm15501	40S ribosomal protein S8 [OS=Mus musculus]	P62242	63	17	595	208	24.2	1410.69	4.12272e+08	5.93464e+08	6.07935e+08	1.17291e+09	2.41043e+08	2.3638e+08	0.971159	1559	0.974274	0.0324108	0.0113189
Igkv12-44	Ig kappa chain V-V region MOPC 149 [OS=Mus musculus]	P01636	12	1	11	108	12	23.78	1.3577e+06	1.20823e+06	1.35185e+06	972691	1.45681e+06	1.46896e+06	0.971706	1560	0.974197	-0.00712932	0.0113532
Mrps12	28S ribosomal protein S12, mitochondrial [OS=Mus musculus]	O35680	8	1	5	139	15.4	2.19	263756	228316	287007	7262.4	329444	456923	0.973039	1561	0.974909	0.0266958	0.0110359
Krt14	Keratin, type I cytoskeletal 14 [OS=Mus musculus]	Q61781	46	26	562	484	52.8	902.99	4.48332e+08	2.47147e+08	4.23084e+07	2.13012e+08	1.96282e+08	3.17377e+08	0.977441	1562	0.978693	-0.0219047	0.00935362
Ctsk	Cathepsin K [OS=Mus musculus]	P55097	12	3	6	329	36.9	3.03	457776	1.05139e+06	560815	716571	887836	452971	0.985839	1563	0.98647	-0.00881383	0.00591621
Osbpl3	Oxysterol-binding protein-related protein 3 [OS=Mus musculus]	Q9DBS9	1	1	20	855	96.9	19.13	3.8092e+06	2.93733e+06	4.85638e+06	183162	6.64165e+06	4.88578e+06	0.986583	1564	0.986583	0.0133265	0.00586623
Dhx58	probable ATP-dependent RNA helicase DHX58 [OS=Mus musculus]	Q99J87	1	1	1	678	76.7	0
Rbm33	RNA-binding protein 33 [OS=Mus musculus]	Q9CXK9-1	1	1	1	1231	137.2	0
Gstt3	Glutathione S-transferase theta-3 [OS=Mus musculus]	Q99L20	12	1	1	241	27.4	0
Haus7; LOC102642054	HAUS augmin-like complex subunit 7 [OS=Mus musculus]	Q8BKT8	4	1	1	364	40.6	1.93
Lamp1	Lysosome-associated membrane glycoprotein 1 [OS=Mus musculus]	P11438	3	1	1	406	43.8	2.01
Tmem165	Transmembrane protein 165 [OS=Mus musculus]	P52875	6	1	1	323	34.8	0
Flot2	Flotillin-2 [OS=Mus musculus]	Q60634-1	3	1	1	428	47	0
Golga2	Golgin subfamily A member 2 [OS=Mus musculus]	Q921M4-1	1	1	1	999	113.2	0
Vps28	vacuolar protein sorting-associated protein 28 homolog [OS=Mus musculus]	Q9D1C8	11	1	1	221	25.4	2.61
Trip12	E3 ubiquitin-protein ligase TRIP12 [OS=Mus musculus]	G5E870	0	1	1	2025	224	0
Mrto4	mRNA turnover protein 4 homolog [OS=Mus musculus]	Q9D0I8	5	1	1	239	27.5	2.13
Rnf14	e3 ubiquitin-protein ligase rnf14 [OS=Mus musculus]	Q9JI90-1	5	1	1	485	54.9	3.42
Map6; Mtap6	Microtubule-associated protein 6 [OS=Mus musculus]	Q7TSJ2-1	3	2	2	906	96.4	2.14
Prkcd	protein kinase C delta type [OS=Mus musculus]	P28867-1	1	1	1	674	77.5	0
	IgE-binding protein [OS=Mus musculus]	P03975	2	1	1	557	62.7	0
Igkv11-125	Ig kappa chain V-V region J606 [OS=Mus musculus]	P01652	15	1	2	108	11.8	5.72
Wdr92	WD repeat-containing protein 92 [OS=Mus musculus]	Q8BGF3	3	1	1	357	39.8	0
Rab5c	Ras-related protein Rab-5C [OS=Mus musculus]	P35278	5	1	1	216	23.4	2.46
Cops8	COP9 signalosome complex subunit 8 [OS=Mus musculus]	Q8VBV7	14	1	1	209	23.2	4.19
	Ig kappa chain V-II region 2S1.3 [OS=Mus musculus]	P01629	12	1	1	112	12.2	0
Pcbp2	Isoform 2 of Poly(rC)-binding protein 2 [OS=Mus musculus]	Q61990-2	74	13	112	331	34.9	316.81
Rfc5	Replication factor C subunit 5 [OS=Mus musculus]	Q9D0F6	12	2	2	339	38.1	2.8
Akap1	A-kinase anchor protein 1, mitochondrial [OS=Mus musculus]	O08715	2	1	1	857	92.1	3.59
Ipo11	Importin-11 [OS=Mus musculus]	Q8K2V6-1	2	1	1	975	112.3	2.58
Gtf3c5	general transcription factor 3C polypeptide 5 [OS=Mus musculus]	Q8R2T8	3	1	3	520	60.5	2.09
Ubac1	ubiquitin-associated domain-containing protein 1 [OS=Mus musculus]	Q8VDI7	6	1	1	409	45.5	0
Impact	protein IMPACT [OS=Mus musculus]	O55091	3	1	2	318	36.3	0
Myadm	myeloid-associated differentiation marker [OS=Mus musculus]	O35682	7	1	1	320	35.3	2.65
Rnps1	RNA-binding protein with serine-rich domain 1 [OS=Mus musculus]	Q99M28	9	2	2	305	34.2	5.17
Rab3gap1	Rab3 GTPase-activating protein catalytic subunit [OS=Mus musculus]	Q80UJ7	2	1	1	981	110.1	3.5
Ocrl	Inositol polyphosphate 5-phosphatase OCRL-1 [OS=Mus musculus]	Q6NVF0	1	1	1	900	104.2	1.7
Por	NADPH--cytochrome P450 reductase [OS=Mus musculus]	P37040	3	2	2	678	77	0
Wash; Wash1; Washc1	WASH complex subunit 1 [OS=Mus musculus]	Q8VDD8	4	1	1	475	51.6	0
Arhgap17	Rho GTPase-activating protein 17 [OS=Mus musculus]	Q3UIA2	4	2	2	846	92.1	7.73
Rnf31	E3 ubiquitin-protein ligase RNF31 [OS=Mus musculus]	Q924T7	2	1	1	1066	119.2	0
Nup155	nuclear pore complex protein nup155 [OS=Mus musculus]	Q99P88	2	1	1	1391	155	2.55
Arhgef40	Rho guanine nucleotide exchange factor 40 [OS=Mus musculus]	Q3UPH7-1	1	1	1	1517	165	0
Aldh2	Aldehyde dehydrogenase, mitochondrial [OS=Mus musculus]	P47738	4	2	5	519	56.5	6.19
Saal1	protein saal1 [OS=Mus musculus]	Q9D2C2-1	4	1	1	474	52.7	3.27
Oasl1	2'-5'-oligoadenylate synthase-like protein 1 [OS=Mus musculus]	Q8VI94	4	1	1	511	59.1	2.39
Jak1	Tyrosine-protein kinase JAK1 [OS=Mus musculus]	P52332	2	2	2	1153	133.3	2.46
Chaf1b	Chromatin assembly factor 1 subunit B [OS=Mus musculus]	Q9D0N7	2	1	1	572	63.1	0
Atox1	Copper transport protein ATOX1 [OS=Mus musculus]	O08997	12	1	1	68	7.3	0
Rabl5; Ift22	Intraflagellar transport protein 22 homolog [OS=Mus musculus]	Q9DAI2	8	1	1	185	20.8	0
Ccnh	Cyclin-H [OS=Mus musculus]	Q61458	8	1	1	323	37.5	3.69
Nufip2	Nuclear fragile X mental retardation-interacting protein 2 [OS=Mus musculus]	Q5F2E7-1	2	1	1	692	75.6	1.79
Mcmbp	Mini-chromosome maintenance complex-binding protein [OS=Mus musculus]	Q8R3C0	2	1	1	642	72.8	0
Rab21	Ras-related protein Rab-21 [OS=Mus musculus]	P35282	5	1	1	222	24.1	0
Stim2	Stromal interaction molecule 2 [OS=Mus musculus]	P83093	2	1	1	746	83.9	0
Atp5c1	ATP synthase subunit gamma, mitochondrial [OS=Mus musculus]	Q91VR2	4	1	1	298	32.9	0
Nop56	Nucleolar protein 56 [OS=Mus musculus]	Q9D6Z1	2	1	1	580	64.4	1.66
Ube2d1	Ubiquitin-conjugating enzyme E2 D1 [OS=Mus musculus]	P61080	12	1	1	147	16.6	3.63
Capza1	F-actin-capping protein subunit alpha-1 [OS=Mus musculus]	P47753	12	3	8	286	32.9	14.14
Rfc3	replication factor C subunit 3 [OS=Mus musculus]	Q8R323	4	1	1	356	40.5	0
Cpeb2	Cytoplasmic polyadenylation element-binding protein 2 [OS=Mus musculus]	Q812E0	5	1	1	521	58.4	0
Prkg1	cGMP-dependent protein kinase 1 [OS=Mus musculus]	P0C605-1	2	1	1	671	76.3	0
Fam160b1	Protein FAM160B1 [OS=Mus musculus]	Q8CDM8	2	1	1	764	86	0
Pspc1	Paraspeckle component 1 [OS=Mus musculus]	Q8R326	3	2	3	523	58.7	0
Wasf2	Wiskott-Aldrich syndrome protein family member 2 [OS=Mus musculus]	Q8BH43	3	1	2	497	54	2.3
Clip1	CAP-Gly domain-containing linker protein 1 [OS=Mus musculus]	Q922J3-1	1	1	1	1391	155.7	2.01
Mt2	metallothionein-2 [OS=Mus musculus]	P02798	20	1	1	61	6.1	1.64
Pogz	Pogo transposable element with ZNF domain [OS=Mus musculus]	Q8BZH4	1	1	1	1409	154.8	1.86
Gigyf2	GRB10-interacting GYF protein 2 [OS=Mus musculus]	Q6Y7W8-1	2	1	1	1291	149.1	2.89
Rbm7	RNA-binding protein 7 [OS=Mus musculus]	Q9CQT2	7	1	1	265	30.1	2.22
Hnrnpul2	heterogeneous nuclear ribonucleoprotein U-like protein 2 [OS=Mus musculus]	Q00PI9	1	1	1	745	84.9	0
Adrm1	Proteasomal ubiquitin receptor ADRM1 [OS=Mus musculus]	Q9JKV1	5	1	1	407	42	2.49
Eif2s3y	Eukaryotic translation initiation factor 2 subunit 3, Y-linked [OS=Mus musculus]	Q9Z0N2	41	13	47	472	51.1	131.4
Ufsp2	Ufm1-specific protease 2 [OS=Mus musculus]	Q99K23	5	2	2	461	52.5	2.08
Aak1; LOC102637099; Gm38495	Uncharacterized protein FLJ45252 homolog [OS=Mus musculus]	Q6PIU9	3	1	2	354	37.7	3.89
Smg1	Serine/threonine-protein kinase SMG1 [OS=Mus musculus]	Q8BKX6	0	1	1	3658	409.5	0
Rfc4	replication factor C subunit 4 [OS=Mus musculus]	Q99J62	2	1	2	364	39.8	1.72
Toe1	Target of EGR1 protein 1 [OS=Mus musculus]	Q9D2E2	2	1	1	511	56.8	2.84
Tmem55a	Type 2 phosphatidylinositol 4,5-bisphosphate 4-phosphatase [OS=Mus musculus]	Q9CZX7	4	1	2	257	28	1.63
Senp3	Sentrin-specific protease 3 [OS=Mus musculus]	Q9EP97	2	1	2	568	64.4	0
Nxn	nucleoredoxin [OS=Mus musculus]	P97346	6	1	1	435	48.3	2.46
Foxk1	Forkhead box protein K1 [OS=Mus musculus]	P42128	1	1	1	719	74.9	2.06
Znfx1	NFX1-type zinc finger-containing protein 1 [OS=Mus musculus]	Q8R151	1	1	1	1909	218.7	2.59
Eno2	Gamma-enolase [OS=Mus musculus]	P17183	23	5	24	434	47.3	71.9
Rad21	Double-strand-break repair protein rad21 homolog [OS=Mus musculus]	Q61550	2	1	1	635	72	0
Fam175b; Abraxas2	BRISC complex subunit Abraxas 2 [OS=Mus musculus]	Q3TCJ1	3	1	1	415	46.9	0
Sbno1	protein strawberry notch homolog 1 [OS=Mus musculus]	Q689Z5-1	1	1	1	1390	153.6	2.24
Mapk1	mitogen-activated protein kinase 1 [OS=Mus musculus]	P63085	10	3	5	358	41.2	7.7
Elp4	Elongator complex protein 4 [OS=Mus musculus]	Q9ER73	4	1	2	422	46.3	4.53
Xiap	E3 ubiquitin-protein ligase XIAP [OS=Mus musculus]	Q60989	2	1	1	496	56	0
Spatc1	Speriolin [OS=Mus musculus]	Q148B6	4	1	2	480	51.4	0
Irf2bp2	Interferon regulatory factor 2-binding protein 2 [OS=Mus musculus]	E9Q1P8	3	1	1	570	59.3	2.48
Srrm1	Serine/arginine repetitive matrix protein 1 [OS=Mus musculus]	Q52KI8-1	1	1	1	946	106.8	0
Tuba1c	Tubulin alpha-1C chain [OS=Mus musculus]	P68373	69	26	411	449	49.9	1205.65
Ranbp10	Ran-binding protein 10 [OS=Mus musculus]	Q6VN19	6	3	5	620	67.1	5.26
	Ig kappa chain V-III region 50S10.1 [OS=Mus musculus]	P03977	31	2	36	111	12	98.24
Atad1	ATPase family aaa domain-containing protein 1 [OS=Mus musculus]	Q9D5T0	6	2	2	361	40.7	2.26
Arid5b	AT-rich interactive domain-containing protein 5B [OS=Mus musculus]	Q8BM75	2	2	2	1188	131.8	0
Fndc3a	Fibronectin type-III domain-containing protein 3a [OS=Mus musculus]	Q8BX90	3	2	3	1198	131.9	2.04
Snrpc	U1 small nuclear ribonucleoprotein C [OS=Mus musculus]	Q62241	8	1	1	159	17.4	1.78
Cog1	conserved oligomeric Golgi complex subunit 1 [OS=Mus musculus]	Q9Z160	1	1	1	980	109	1.72
Psme2; Psme2b; Psme2b-ps	proteasome activator complex subunit 2 [OS=Mus musculus]	P97372	10	1	2	239	27	2.16
