# Supplementary material for: VGLL3 is a mechanosensitive protein that promotes cardiac fibrosis through liquid–liquid phase separation
Source: Nat Commun. 2023 Feb 8;14:550. doi: 10.1038/s41467-023-36189-6 (PMC9908974; doi:10.1038/s41467-023-36189-6)
Supplement: Supplementary file 4 — Supplementary Data 2 [file 41467_2023_36189_MOESM4_ESM.xlsx]

## Sheet: Data_2
Supplementary Data 2. The list of VGLL3 and EWSR1 peptides and their abundance in PRM mass spectrometry analysis in Fig.5k
Protein	Peptide	Ctrl IgG		anti VGLL3
		siCtrl_Abundance	siVgll3_Abundance	siCtrl_Abundance	siVgll3_Abundance
VGLL3	CVLFTYFQGDIGSVVDEHFSR	0	0	69452	7735
VGLL3	ALGQANTLHPESAISK	0	0	845330	12349
VGLL3	MGLTPLWR	0	7143	611451	0
VGLL3	IPAPQCDITK	30194	0	431514	0
VGLL3 Abundance		30194	7143	1957747	20084
EWSR1	GDATVSYEDPPTAK	3766029	241490	45153528	4693662
EWSR1	AAVEWFDGK	1171785	95553	14887686	1924288
EWSR1	AAVEWFDGKDFQGSK	558706	47062	8372986	850691
EWSR1	GGPGGPGGPGGPMGR	161297	0	1849501	85366
EWSR1	AGDWQCPNPGCGNQNFAWR	237469	0	3629657	343072
EWSR1 Abundance		5895286	384105	73893358	7897079
