# Supplementary material for: VGLL3 is a mechanosensitive protein that promotes cardiac fibrosis through liquid–liquid phase separation
Source: Nat Commun. 2023 Feb 8;14:550. doi: 10.1038/s41467-023-36189-6 (PMC9908974; doi:10.1038/s41467-023-36189-6)
Supplement: Supplementary file 5 — Supplementary Data 3 [file 41467_2023_36189_MOESM5_ESM.xlsx]

## Sheet: Sheet2
Supplementary Data 3. The list of VGLL3 and VGLL3 peptides and their abundance in PRM mass spectrometry analysis in Supplementary Fig. 12b
		Ctrl IgG						anti VGLL3
Protein	Peptide	siCtrl_Abundance	siCtrl_Abundance	siCtrl_Abundance	siVgll3_Abundance	siVgll3_Abundance	siVgll3_Abundance	siCtrl_Abundance	siCtrl_Abundance	siCtrl_Abundance	siVgll3_Abundance	siVgll3_Abundance	siVgll3_Abundance
VGLL3	MGLTPLWR	1474	832.7	1254	1039	1405	1361	1406000	1859000	1645000	10420	21590	13220
VGLL3	ALGQANTLHPESAISK	609	653	552.1	458.5	230.4	0	2442000	2467000	2560000	0	45370	42650
VGLL3	IPAPQCDITK	519	833.5	0	618.2	194.2	594	1336000	1492000	1275000	31750	30290	31590
VGLL3	CVLFTYFQGDIGSVVDEHFSR	248.2	0	63.36	0	0	48.96	269400	191000	31510	7150	10120	950.9
VGLL3 Abundance		2850	2319	1869	2116	1830	2004	5453000	6009000	5512000	49320	107400	88410
DDX5	TIVFVETK	952500	920800	949400	49390	51700	43220	8399000	9409000	9061000	3746000	3858000	3624000
DDX5	QLAEDFLK	335800	303100	343700	14680	15150	11600	2513000	2355000	2454000	0	1299000	1156000
DDX5	LLQLVEDR	1676000	1659000	1820000	122500	157000	109200	15350000	16170000	16390000	6606000	6477000	6057000
DDX5	DWVLNEFK	594100	467100	596000	33550	23170	25140	4928000	5659000	5017000	0	2390000	2209000
DDX5	QVSDLISVLR	457900	443200	673900	21240	33400	27300	5255000	4725000	5392000	1576000	2842000	2675000
DDX5	TLSYLLPAIVHINHQPFLER	751500	375600	523600	57310	60800	36270	7011000	5587000	4283000	2178	2390000	1709000
DDX5	FVINYDYPNSSEDYIHR	763700	639900	605300	25940	25810	26540	7807000	6760000	6068000	302800	2751000	2385000
DDX5	ELAQQVQQVAAEYCR	499500	458000	464500	16230	21220	11040	5198000	4344000	4651000	59530	1952000	1706000
DDX5 Abundance		6031000	5267000	5976000	340800	388300	290300	56460000	55010000	53320000	12290000	23960000	21520000
