# Supplementary material for: VGLL3 is a mechanosensitive protein that promotes cardiac fibrosis through liquid–liquid phase separation
Source: Nat Commun. 2023 Feb 8;14:550. doi: 10.1038/s41467-023-36189-6 (PMC9908974; doi:10.1038/s41467-023-36189-6)
Supplement: Supplementary file 8 — Source Data [file 41467_2023_36189_MOESM8_ESM.xlsx]

## Sheet: Fig1b
	b
	Left pannel: western blot images
	Right pannel: Intensity of western blot signals
	αSMA/GAPDH (fold)				Periostin/GAPDH (fold)
	Ad	Non	Re		Ad	Non	Re
	0.486522	0.0379227	1.41288		0.937056	0.278849	1.42701
	0.852278	0.0246585	1.34627		1.2446	0.23412	1.40337
	1.16151	0.015659	1.37576		1.58353	0.246785	0.993667
	1.18997	0.0247181	1.32361		1.45517	0.135431	1.00017
	1.30972	0.022589	1.202		0.779644	0.091246	1.18807

## Sheet: Fig1c
	c
	qPCR Gene/Gapdh ratio (fold)
	Acta2				Col1a1				Col1a2
	Ad	Non	Re		Ad	Non	Re		Ad	Non	Re
	0.98516	0.0104909	0.903077		0.986545	0.357744	0.917206		1.0125	0.351798	0.721299
	0.998487	0.0118065	1.0196		0.939467	0.346213	0.907856		0.94833	0.388678	0.90015
	1.09185	0.0125764	0.853677		1.04792	0.482859	0.640041		1.05485	0.502447	0.694598
	0.967553	0.0078869	0.931888		1.14558	0.263599	0.887893		0.954776	0.299544	0.815184
	0.962306	0.0103178	1.67564		0.89877	0.370216	0.816409		1.03408	0.350105	0.818163

## Sheet: Fig1e
	e
	qPCR Gene/Gapdh ratio (fold)
	Vgll3
	Ad	Non	Re
	0.931155	0.0333436	1.03514
	1.09903	0.0301761	1.24669
	1.07995	0.0316599	1.1094
	0.968925	0.0359445	1.22274
	0.933841	0.0269502	1.18375

## Sheet: Fig1g
	g
	Nuc/Cyt VGLL3 intensities ratio
	Ad	1.16881	6.7837	10.0437	7.6561	9.50145	11.8621	7.57868	8.32033	9.47547	6.73355	8.39182	11.6954	13.7458	5.70781	7.86072	5.89673	8.91125	14.8139	8.23371	12.4839	13.7881	8.73198	12.1582	9.33503	8.77258	11.0065	8.79267	6.44687	9.11006	19.8359	15.3954	6.63273	14.702	6.14875	7.0795	9.23069	9.73977	4.9345	5.77098	5.34922	6.52599	6.64994	8.72631	10.9901	7.73072	8.04004	7.21695	9.13059
	Su	0.654041	0.963437	1.58158	1.3937	3.38822	1.18075	0.812708	0.731905	1.44829	0.905299	0.9267	1.59773	1.32889	1.85849	1.32111	1.40125	2.03188	2.45157	1.39812	1.11242	2.23222	0.449435	0.533701	2.13857	0.692421	2.22215	0.622685	0.584244	0.475029	0.98341	0.498723	1.89586	1.23245	0.587326	0.766446	1.21869	2.34982	0.426624	1.0743	1.57089	2.18733	0.643905	1.1808	3.61688	2.31725	1.41886	1.26792	3.45883
[truncated: 78 more columns]

## Sheet: Fig1i
	i
	Nuc/Cyt VGLL3 intensities ratio
	1 kPa	2.21961	1.46169	4.11794	1.32871	1.80125	1.45964	1.69519	1.33135	1.34727	1.91044	2.10148	3.1095	1.96875	1.1945	2.76241	1.3636	2.08161	2.54645	1.44845	1.70894	1.51402	1.77823	1.66011	1.56415	1.90791	1.86467	1.94588	1.65709	2.35385	2.09065	1.23852	1.83679	1.5685	0.897656	1.34438	0.463373	1.88245	1.30443	1.38314	3.49263	1.52602	2.76944	2.52142	2.39333	1.79021	3.2434	1.92491	1.58813
	8 kPa	1.9669	3.22061	2.42237	2.27538	2.64542	2.81716	4.15641	4.18793	3.66561	2.66299	2.16978	1.94023	1.70439	2.31198	1.49132	2.14718	1.93038	1.20884	1.96439	1.76475	2.77191	1.32375	1.62126	2.90844	2.79587	2.5496	2.26223	2.65923	3.32905	1.97712	3.13871	1.56604	2.69437	2.65939	2.17827	4.56171	2.09931	1.79592	2.13595	2.11744	2.47683	3.72937	3.98764	2.29849	1.7071	2.34878	2.00679	1.70799
	25 kPa	2.69815	3.85843	2.96771	2.37223	2.28625	3.5597	2.85924	3.22593	2.69021	4.33793	3.00539	3.34109	2.8893	3.88482	3.18702	3.28191	3.09118	2.58532	1.38856	3.19865	1.79682	2.00837	1.83779	2.8601	2.10015	2.12606	4.04027	3.71197	4.93617	2.78603	5.49848	2.47837	3.30916	2.57213	2.74405	3.05291	4.43318	4.44365	4.07082	2.06942	2.40469	4.7555	2.49595	2.88835	4.01876	2.7191	3.21292	3.43107
	50 kPa	2.67088	2.41275	2.8017	2.10753	3.91081	2.98885	3.87952	3.34056	2.92741	4.95964	4.66875	2.51469	2.23777	1.73085	1.72823	1.70768	2.44036	2.24374	1.90451	3.1191	3.45532	3.12135	2.42209	2.47591	3.20869	2.45269	2.7609	2.63818	2.575	2.62215	1.915	1.95303	2.48144	2.12925	3.04366	2.94054	1.82666	2.23776	2.51368	2.48282	2.36158	2.65586	2.18396	2.43997	2.38845	2.41823	2.17991	3.93089
[truncated: 160 more columns]

## Sheet: Fig1j
	j
	Nuc/Cyt VGLL3 intensities ratio
	0.5 h	2.30665	1.54188	3.91153	1.84966	6.07258	1.28123	2.08311	5.22336	4.34076	3.29779	2.21805	2.98486	4.28793	2.55495	4.70389	2.73528	4.54034	4.68003	3.11937	4.09185	3.72811	2.49599	2.83158	2.17317	2.03416	3.83331	3.97723	3.33037	4.13861	4.92518	2.6606	4.21681	4.49575	3.46459	2.48693	4.9023	4.92918	3.60262	2.62508	4.54566	2.85043	2.73675	1.20749	1.72608	4.01689	3.44537	4.21718	1.6647
	1 h	3.75322	5.99911	5.78464	4.05348	6.39842	5.28973	2.21711	8.05253	2.95723	6.48143	3.40204	2.33527	4.72426	2.1643	2.19022	2.96137	4.40436	4.8634	4.94139	5.13039	1.79091	4.16648	6.37274	6.07488	4.06067	4.84004	2.46583	3.02526	2.98137	5.1522	6.92973	5.11085	3.60755	3.47211	2.02772	6.91858	5.11706	6.05877	5.44292	1.29356	4.27848	5.63944	4.88021	2.28446	5.02882	2.82195	3.89113	2.48023
	2 h	3.89145	5.34137	5.85372	5.9791	4.05676	5.8696	6.70229	4.08857	1.39772	6.02331	8.04107	1.5206	5.20366	6.54014	5.79223	6.22881	5.87996	3.60399	5.52115	5.78078	3.99603	5.65854	2.31039	3.86524	3.98267	2.60318	4.95843	4.74533	2.52112	4.99302	4.53292	4.55714	5.97674	3.92428	5.53981	4.56085	4.48152	4.04605	1.68832	3.81727	3.52265	3.54885	4.54985	3.21462	6.23454	5.86072	2.89366	5.31252
	4 h	4.77933	4.7372	6.9938	3.85866	4.1169	6.87322	5.7059	6.59292	4.14903	5.74959	3.93792	5.05328	4.46659	7.88303	6.08915	7.26252	5.57787	7.68194	4.14806	8.5257	6.62022	7.3212	3.56797	5.3952	7.59657	3.41101	5.76917	8.73366	3.84155	4.00097	5.24512	6.79072	6.93571	6.16741	9.0872	5.89017	5.30382	5.26515	4.77981	5.61028	10.9745	7.15419	3.41412	5.64729	7.92911	5.37842	8.58242	5.73356
[truncated: 52 more columns]

## Sheet: Fig1m
	m
	Nuc/Cyt VGLL3 intensities ratio
	DMSO	6.20509	7.73528	3.98021	3.21577	3.69118	4.8772	5.56374	6.93848	2.86327	2.30464	3.99686	7.57216	2.44451	3.48138	2.74875	3.67729	3.11505	5.86142	3.97661	3.81051	5.45105	6.13995	5.48663	4.67032	3.84478	3.42159	3.56351	4.80409	4.21782	4.61268	4.06009	4.32067	3.83432	3.44406	3.79533	3.32783	3.9654	3.04988	4.71291	3.55974	4.38601	3.65597	6.05229	3.99835	2.95047	3.34599	2.65079	2.7727
	Lat A	3.13671	2.85573	2.85831	2.27817	2.42557	4.47852	3.00599	2.73383	3.02621	2.8087	2.59747	2.24877	4.02296	5.08516	2.28775	2.75256	2.11631	2.56738	1.86527	2.50708	5.47152	2.48267	4.18731	2.42309	7.10063	6.2347	1.8858	2.00263	3.52336	2.35254	4.22159	3.60631	5.23398	2.63947	3.25063	4.83102	3.84107	5.60243	2.28745	3.14315	4.25839	2.61366	4.94541	4.38856	3.00468	4.07836	2.98317	5.08676
	Y27632	8.79143	7.95646	4.09397	4.22673	5.64458	2.12659	4.04554	4.55479	3.75983	2.16311	2.09775	2.69554	3.38781	1.22611	2.77209	4.51795	6.12192	6.15538	2.99959	3.13687	3.03727	3.57355	4.07023	2.13414	2.32472	1.72365	2.51632	1.6095	1.72773	3.04758	2.91731	3.99374	2.75375	4.79421	3.41057	1.89803	2.43036	2.36075	2.72991	3.16723	2.83142	2.80891	2.91921	3.00788	4.95147	4.51375	3.66093	1.94347
[truncated: 72 more columns]

## Sheet: Fig1n
	n
	Nuc/Cyt VGLL3 intensities ratio
	DMSO	3.57333	5.31863	3.804	4.09449	4.38945	3.92292	4.17605	2.93185	2.38869	5.36064	3.22121	2.7118	3.10965	4.2671	5.08263	5.95938	3.45814	3.55179	2.14259	2.62472	4.88619	5.36433	9.0933	6.32078	3.6173	5.05285	3.61946	4.56606	3.92896	5.58273	2.49887	5.41826	2.93547	2.87112	2.36963	5.25091	3.93106	7.04905	4.72325	6.57764	3.07598	4.23144	4.29099	3.23936	2.83165	4.56872	6.91643	2.77384
	BTT-3033	1.8734	1.97653	2.38842	1.0494	0.868925	1.4981	1.99761	1.26759	1.09433	3.4259	1.85682	1.76122	1.65008	1.74024	1.41126	1.60451	2.22665	1.33711	2.58315	1.73767	1.36135	2.66796	1.6553	1.44419	1.5604	1.18895	1.31584	1.76559	0.895266	1.26707	2.94502	2.17073	1.23693	1.89466	0.835087	1.52741	1.26729	1.96385	1.48057	1.23981	2.08091	2.18884	2.47728	1.71789	2.32379	1.07682	2.12242	1.90744
[truncated: 72 more columns]

## Sheet: Fig1o
	o
	Nuc/Cyt VGLL3 intensities ratio
	DMSO	5.99433	2.81032	4.99593	3.23951	3.78619	7.72643	11.1598	5.74673	8.26793	5.58227	6.81189	1.85271	5.23361	4.44665	4.29851	4.72535	3.77464	4.52453	3.98884	3.69901	4.163	5.745	7.17545	5.52715	2.65688	6.50072	7.41313	7.60324	5.17906	5.63185	3.89462	6.63787	7.63925	7.00767	4.03787	5.43443	6.54332	8.5544	7.4263	7.56707	4.9103	5.41345	6.1928	6.54708	4.70884	8.41465	4.86885	5.10455
	VS-4718	4.68358	2.60307	2.95295	2.46888	3.00834	2.08217	2.49746	2.36091	1.77595	3.21469	1.89554	3.43558	1.94195	1.49924	5.11236	2.12061	3.27468	1.76504	2.94041	2.80317	2.21461	3.5512	1.86751	3.79074	3.30376	5.16032	2.95138	6.96196	2.93795	3.83197	3.55595	3.80022	1.80507	2.55835	3.23492	7.37558	2.05374	7.19287	5.00541	4.25245	3.32346	3.08766	3.31643	2.15735	3.53136	4.38875	4.72093	3.93544
[truncated: 72 more columns]

## Sheet: Fig2a
	a
	qPCR Gene/Gapdh ratio (fold)
	Vgll3
		day 0			day 3					day 7					day 28
	intact	0.957486	1.17059	0.892198
	sham				1.42794	1.61959	1.45369			0.783874	0.560461	0.591155	0.574282		0.431262	0.32583	0.623488	0.472689
	remote				2.06096	1.4755	1.18101	1.15461	1.7797	1.44971	1.88439	1.76913	1.2757	1.47096	1.44971	1.88439	1.76913	1.2757	1.47096
	infarct				5.28731	4.40966	5.01454	4.22889	5.26191	11.9662	9.65283	8.17272	4.66094	11.9227	4.85861	5.19133	6.77534	3.33545	6.16932	7.22167
	Col1a1
		day 0			day 3					day 7					day 28
	intact	0.994415	1.1641	0.86386
	sham				7.98116	9.90082	9.52453			4.15459	2.56597	3.66797	3.94295		0.477058	0.313129	0.555578	0.458999
	remote				16.9733	14.2604	10.1528	9.2463	27.226	9.08344	12.2376	16.6915	8.16209	8.90762	1.30489	0.674168	0.666014	0.43539	1.05961	1.14722
	infarct				30.0726	28.7013	40.9493	36.7287	51.0102	128.319	95.6829	118.538	75.1342	134.754	6.81922	8.16985	11.3351	6.94396	10.092	9.1458
	Col1a2
		day 0			day 3					day 7					day 28
	intact	1.05703	1.0424	0.907568
	sham				4.04882	3.91468	5.58405			2.71678	1.93148	2.25581	2.65709		0.722158	0.558374	0.669076	0.638609
	remote				9.0642	7.25577	5.68482	6.22322	14.4327	5.99355	7.19425	9.10166	4.94825	5.55342	1.76879	1.06384	1.05362	1.11375	1.59399	1.57935
	infarct				16.0798	16.2633	24.2935	18.1058	24.8557	64.678	61.349	61.5539	35.9069	63.1791	10.0734	11.5477	15.6124	8.57971	15.5029	15.1869
	Postn
		day 0			day 3					day 7					day 28
	intact	0.89202	1.33646	0.83882
	sham				5.14197	5.11158	6.10541			7.99503	4.38992	4.19515	5.5873		0.7688	0.733025	0.90848	0.908864
	remote				21.2575	15.8752	6.79754	14.458	14.5863	35.9468	43.3069	34.7017	27.0271	33.7475	10.0379	3.42354	5.12059	4.58646	9.37571	11.7162
	infarct				35.8636	36.3492	61.6542	41.1104	39.6734	157.085	160.641	181.698	113.043	178.683	38.602	27.3277	45.234	31.3885	38.3013	37.5762

[truncated: 87 more sheets: Fig2b, Fig2c, Fig2d, Fig2e, Fig2g, Fig2h, Fig2i, Fig2j, Fig3a, Fig3b, Fig3c, Fig3d, Fig3e, Fig3f, Fig3g, Fig3h, Fig3i, Fig4a, Fig4b, Fig4c …]
